# Supplementary material for: Hydro­nium (3-oxo-1-phosphono-1,3-dihydro­isobenzofuran-1-yl)phospho­nate
Source: Acta Crystallogr Sect E Struct Rep Online. 2009 Jan 10;65(Pt 2):o288–9. doi: 10.1107/S1600536809000907 (PMC2968306; doi:10.1107/S1600536809000907)
Supplement: Supplementary file 1 [file e-65-0o288-sup1.cif]

##############################################################################
###                                                                        ###
###        Electronic paper (Acta Crystallographica Section E)             ###
###                                                                        ###
##############################################################################
#                                                                            #
# This CIF contains the data in a paper accepted for publication in Acta     #
# Crystallographica Section E. It conforms to the requirements of Notes      #
# for Authors for Section E, and has been peer reviewed under the auspices   #
# of the IUCr Commission on Journals.                                        #
#                                                                            #
# Full details of the Crystallographic Information File format               #
# are given in the paper "The Crystallographic Information File (CIF):       #
# a New Standard Archive File for Crystallography" by S. R. Hall, F. H.      #
# Allen and I. D. Brown [Acta Cryst. (1991), A47, 655-685].                  #
#                                                                            #
# The current version of the core CIF dictionary is obtainable from          #
# ftp://ftp.iucr.org/pub/cif_core.dic. The current version number is 2.4.    #
#                                                                            #
# Software is freely available for graphical display of the structure(s) in  #
# this CIF.  For information consult the CIF home page http://www.iucr.org/  #
# cif/home.html                                                              #
#                                                                            #
# This file may be used for bona fide research purposes within the           #
# scientific community so long as proper attribution is given to the journal # 
# article from which it was obtained.                                        #
#                                                                            #
##############################################################################
                                             
data_global
_audit_creation_method
                          'from SHELXL97 CIF and IUCr template (form_e.cif 2.0)'
_journal_data_validation_number     ?
_journal_date_recd_electronic     2008-12-19
_journal_date_accepted     2009-01-08
_journal_name_full     'Acta Crystallographica, Section E'
_journal_year     2009
_journal_volume     65
_journal_issue      2
_journal_page_first     o288
_journal_page_last     o289
_journal_paper_category     QO
_journal_coeditor_code     DN2420
_publ_contact_author_name     'Dr Carole Barbey'
_publ_contact_author_address
;
Universit\'e Paris-Nord, UFR-SMBH,
Laboratoire de biophysique mol\'eculaire cellulaire et tissulaire,
(UMR 7033 CNRS),
74 rue M. Cachin, 93017 Bobigny Cedex, France.
;
_publ_contact_author_email     'carole.barbey@smbh.univ-paris13.fr'
_publ_contact_author_fax     '33 0148387625'
_publ_contact_author_phone     '33 0148387774'
_publ_section_title
;
Hydronium
(3-oxo-1-phosphono-1,3-dihydroisobenzofuran-1-yl)phosphonate
;
loop_
    _publ_author_name
    _publ_author_footnote
    _publ_author_address
    'Barbey, Carole' ?
;
Laboratoire de Biophysique Mol\'eculaire Cellulaire et Tissulaire
UMR 7033 CNRS
UFR--SMBH Universit\'e Paris-Nord
74 rue M. Cachin
93017 Bobigny Cedex
France
;
    'Retailleau, Pascal' ?
;
Service de Cristallochimie
Institut de Chimie des Substances Naturelles
CNRS
1 Av. de la Terrasse
91198 Gif sur-Yvette Cedex
France
;
    'Gu\'enin, Erwann' ?
;
Laboratoire de Biophysique Mol\'eculaire Cellulaire et Tissulaire
UMR 7033 CNRS
UFR--SMBH Universit\'e Paris-Nord
74 rue M. Cachin
93017 Bobigny Cedex
France
;
    'Dupont, Nathalie' ?
;
Laboratoire de Biophysique Mol\'eculaire Cellulaire et Tissulaire
UMR 7033 CNRS
UFR--SMBH Universit\'e Paris-Nord
74 rue M. Cachin
93017 Bobigny Cedex
France
;
data_I
_chemical_name_systematic
;
Hydronium
(3-oxo-1-phosphono-1,3-dihydroisobenzofuran-1-yl)phosphonate
;
_chemical_name_common     ?
_chemical_formula_moiety     'H3 O +, C8 H7 O8 P2 -'
_chemical_formula_sum     'C8 H10 O9 P2'
_chemical_formula_structural     ?
_chemical_formula_analytical     ?
_chemical_formula_iupac     'H3 O +, C8 H7 O8 P2 -'
_chemical_formula_weight     312.10
_chemical_melting_point     ?
_symmetry_cell_setting     monoclinic
_symmetry_space_group_name_H-M     'C 2/c'
_symmetry_space_group_name_Hall     '-C 2yc'
loop_
    _symmetry_equiv_pos_as_xyz
    'x, y, z'
    '-x, y, -z+1/2'
    'x+1/2, y+1/2, z'
    '-x+1/2, y+1/2, -z+1/2'
    '-x, -y, -z'
    'x, -y, z-1/2'
    '-x+1/2, -y+1/2, -z'
    'x+1/2, -y+1/2, z-1/2'
_cell_length_a     26.2271(9)
_cell_length_b     7.2913(3)
_cell_length_c     15.2621(6)
_cell_angle_alpha     90.00
_cell_angle_beta     124.103(2)
_cell_angle_gamma     90.00
_cell_volume     2416.66(16)
_cell_formula_units_Z     8
_cell_measurement_reflns_used     2338
_cell_measurement_theta_min     0.41
_cell_measurement_theta_max     25.35
_cell_measurement_temperature     293(2)
_exptl_crystal_description     parallelepipedic
_exptl_crystal_colour     colourless
_exptl_crystal_size_max     0.30
_exptl_crystal_size_mid     0.10
_exptl_crystal_size_min     0.10
_exptl_crystal_size_rad     ?
_exptl_crystal_density_diffrn     1.716
_exptl_crystal_density_meas     ?
_exptl_crystal_density_method     'not measured'
_exptl_crystal_F_000     1280
_exptl_absorpt_coefficient_mu     0.401
_exptl_absorpt_correction_type     none
_exptl_absorpt_process_details     ?
_exptl_absorpt_correction_T_min     .
_exptl_absorpt_correction_T_max     .
_exptl_special_details
;
;
_diffrn_ambient_temperature     293(2)
_diffrn_radiation_type     MoK\a
_diffrn_radiation_wavelength     0.71069
_diffrn_radiation_source     'fine-focus sealed tube'
_diffrn_radiation_monochromator     graphite
_diffrn_measurement_device_type     'Nonius KappaCCD'
_diffrn_measurement_method     '\f and \w'
_diffrn_detector_area_resol_mean     9
_diffrn_reflns_number     14205
_diffrn_reflns_av_R_equivalents     0.071
_diffrn_reflns_av_sigmaI/netI     0.0537
_diffrn_reflns_theta_min     2.95
_diffrn_reflns_theta_max     25.36
_diffrn_reflns_theta_full     25.36
_diffrn_measured_fraction_theta_max     0.961
_diffrn_measured_fraction_theta_full     0.961
_diffrn_reflns_limit_h_min     -31
_diffrn_reflns_limit_h_max     30
_diffrn_reflns_limit_k_min     -8
_diffrn_reflns_limit_k_max     8
_diffrn_reflns_limit_l_min     -18
_diffrn_reflns_limit_l_max     17
_diffrn_standards_number     ?
_diffrn_standards_interval_count     ?
_diffrn_standards_interval_time     ?
_diffrn_standards_decay_%     ?
_refine_special_details
;
Refinement of <i>F</i>^2^ against ALL reflections. The weighted <i>R</i>-factor
<i>wR</i> and goodness of fit <i>S</i> are based on <i>F</i>^2^, conventional
<i>R</i>-factors <i>R</i> are based on <i>F</i>, with <i>F</i> set to zero for
negative <i>F</i>^2^. The threshold expression of <i>F</i>^2^ >
\s(<i>F</i>^2^) is used only for calculating <i>R</i>-factors(gt) <i>etc</i>.
and is not relevant to the choice of reflections for refinement.
<i>R</i>-factors based on <i>F</i>^2^ are statistically about twice as large
as those based on <i>F</i>, and <i>R</i>- factors based on ALL data will be
even larger.
;
_reflns_number_total     2139
_reflns_number_gt     1627
_reflns_threshold_expression     I>2\s(I)
_refine_ls_structure_factor_coef     Fsqd
_refine_ls_matrix_type     full
_refine_ls_R_factor_all     0.0654
_refine_ls_R_factor_gt     0.0451
_refine_ls_wR_factor_gt     0.1137
_refine_ls_wR_factor_ref     0.1261
_refine_ls_goodness_of_fit_ref     1.050
_refine_ls_restrained_S_all     1.045
_refine_ls_number_reflns     2139
_refine_ls_number_parameters     229
_refine_ls_number_restraints     21
_refine_ls_hydrogen_treatment     constr
_refine_ls_weighting_scheme     calc
_refine_ls_weighting_details
         'calc w=1/[\s^2^(Fo^2^)+(0.0625P)^2^+4.0148P] where P=(Fo^2^+2Fc^2^)/3'
_atom_sites_solution_hydrogens     geom
_atom_sites_solution_primary     direct
_atom_sites_solution_secondary     difmap
_refine_ls_shift/su_max     0.001
_refine_ls_shift/su_mean     0.000
_refine_diff_density_max     0.333
_refine_diff_density_min     -0.369
_refine_ls_extinction_method     none
_refine_ls_extinction_coef     ?
loop_
    _atom_type_symbol
    _atom_type_description
    _atom_type_scat_dispersion_real
    _atom_type_scat_dispersion_imag
    _atom_type_scat_source
    'C' 'C' 0.0033 0.0016
                         'International Tables Vol C Tables 4.2.6.8 and 6.1.1.4'
    'H' 'H' 0.0000 0.0000
                         'International Tables Vol C Tables 4.2.6.8 and 6.1.1.4'
    'O' 'O' 0.0106 0.0060
                         'International Tables Vol C Tables 4.2.6.8 and 6.1.1.4'
    'P' 'P' 0.1023 0.0942
                         'International Tables Vol C Tables 4.2.6.8 and 6.1.1.4'
_computing_data_collection     'COLLECT (Hooft, 1998)'
_computing_cell_refinement     'HKL (Otwinowski & Minor, 1997)'
_computing_data_reduction     'HKL (Otwinowski & Minor, 1997)'
_computing_structure_solution     'SHELXS97 (Sheldrick, 2008)'
_computing_structure_refinement     'SHELXL97 (Sheldrick, 2008)'
_computing_molecular_graphics     'ORTEP-3 for Windows (Farrugia, 1997)'
_computing_publication_material
                      'WinGX (Farrugia, 1999) and CrystalBuilder (Welter, 2006)'
loop_
    _atom_site_type_symbol
    _atom_site_label
    _atom_site_fract_x
    _atom_site_fract_y
    _atom_site_fract_z
    _atom_site_U_iso_or_equiv
    _atom_site_adp_type
    _atom_site_calc_flag
    _atom_site_refinement_flags
    _atom_site_occupancy
    _atom_site_disorder_assembly
    _atom_site_disorder_group
    P P1 0.81092(4) 0.03803(12) 0.41201(6) 0.0268(3) Uani d . 1 . .
    O O11 0.79680(10) -0.0117(3) 0.49420(18) 0.0338(6) Uani d . 1 . .
    H H11 0.7615 0.0191 0.4721 0.051 Uiso calc R 1 . .
    O O12 0.75192(9) 0.0932(3) 0.30772(17) 0.0338(6) Uani d . 1 . .
    H H12 0.7528 0.0541 0.2582 0.051 Uiso calc R 1 . .
    O O13 0.84830(10) -0.1086(3) 0.40406(18) 0.0339(6) Uani d . 1 . .
    P P2 0.82143(3) 0.45428(11) 0.46825(6) 0.0250(3) Uani d . 1 . .
    O O23 0.80619(9) 0.4158(3) 0.54732(17) 0.0316(5) Uani d . 1 . .
    O O22 0.76507(9) 0.5004(3) 0.36019(17) 0.0323(6) Uani d . 1 . .
    O O21 0.87289(10) 0.5997(3) 0.50941(18) 0.0339(6) Uani d . 1 . .
    H H21 0.8605 0.6856 0.4676 0.051 Uiso calc R 1 . .
    C C1 0.85893(13) 0.2462(4) 0.4606(2) 0.0252(7) Uani d D 1 A .
    O O1 0.90991(9) 0.2067(3) 0.57008(15) 0.0329(6) Uani d D 1 . .
    C C2A 0.9660(4) 0.2436(17) 0.5830(7) 0.030(3) Uani d PD 0.50 A 1
    O O2A 1.0134(4) 0.2317(14) 0.6679(7) 0.058(3) Uani d PD 0.50 A 1
    C C3A 0.9536(4) 0.2866(17) 0.4802(7) 0.032(3) Uani d PD 0.50 A 1
    C C4 0.89030(14) 0.2748(5) 0.4041(2) 0.0295(7) Uani d D 1 . .
    C C5 0.86705(16) 0.3115(5) 0.2986(3) 0.0373(8) Uani d D 1 A .
    H H5 0.8250 0.3067 0.2467 0.045 Uiso calc R 1 B 1
    C C6A 0.9093(5) 0.356(2) 0.2737(11) 0.037(4) Uani d PD 0.50 A 1
    H H6A 0.8947 0.3890 0.2046 0.045 Uiso calc PR 0.50 A 1
    C C7A 0.9732(6) 0.3515(19) 0.3495(10) 0.056(4) Uani d PD 0.50 A 1
    H H7A 1.0003 0.3736 0.3296 0.068 Uiso calc PR 0.50 A 1
    C C8A 0.9952(5) 0.3150(15) 0.4523(9) 0.050(3) Uani d PD 0.50 A 1
    H H8A 1.0374 0.3092 0.5032 0.060 Uiso calc PR 0.50 A 1
    C C2B 0.9639(5) 0.1751(16) 0.5743(9) 0.038(4) Uani d PD 0.50 A 2
    O O2B 1.0105(4) 0.1345(12) 0.6576(8) 0.053(2) Uani d PD 0.50 A 2
    C C3B 0.9517(4) 0.2220(17) 0.4728(8) 0.030(3) Uani d PD 0.50 A 2
    C C6B 0.9075(6) 0.297(3) 0.2668(12) 0.045(5) Uani d PD 0.50 A 2
    H H6B 0.8922 0.3094 0.1955 0.055 Uiso calc PR 0.50 A 2
    C C7B 0.9703(6) 0.264(2) 0.3393(11) 0.062(5) Uani d PD 0.50 A 2
    H H7B 0.9971 0.2723 0.3177 0.074 Uiso calc PR 0.50 A 2
    C C8B 0.9926(5) 0.2211(16) 0.4419(10) 0.052(3) Uani d PD 0.50 A 2
    H H8B 1.0339 0.1918 0.4897 0.062 Uiso calc PR 0.50 A 2
    O O1W 0.85750(13) -0.1636(4) 0.2188(2) 0.0646(9) Uani d . 1 . .
    H H1W 0.8473 -0.1639 0.2690 0.097 Uiso d R 1 . .
    H H2W 0.8410 -0.2545 0.1654 0.097 Uiso d R 1 . .
    H H3W 0.9009 -0.1544 0.2575 0.097 Uiso d R 1 . .
loop_
    _atom_site_aniso_label
    _atom_site_aniso_U_11
    _atom_site_aniso_U_22
    _atom_site_aniso_U_33
    _atom_site_aniso_U_12
    _atom_site_aniso_U_13
    _atom_site_aniso_U_23
    P1 0.0238(4) 0.0260(5) 0.0315(5) 0.0011(3) 0.0160(4) 0.0003(3)
    O11 0.0267(12) 0.0395(14) 0.0395(13) 0.0046(10) 0.0212(11) 0.0068(11)
    O12 0.0250(11) 0.0408(14) 0.0277(11) 0.0002(10) 0.0099(10) -0.0051(10)
    O13 0.0351(12) 0.0286(13) 0.0461(14) 0.0040(10) 0.0277(12) -0.0010(10)
    P2 0.0219(4) 0.0269(5) 0.0268(4) -0.0013(3) 0.0141(4) 0.0004(3)
    O23 0.0298(11) 0.0380(13) 0.0329(12) 0.0034(10) 0.0211(11) 0.0044(10)
    O22 0.0224(11) 0.0385(14) 0.0311(12) 0.0041(10) 0.0120(10) 0.0051(10)
    O21 0.0259(11) 0.0296(13) 0.0391(13) -0.0050(10) 0.0138(11) 0.0014(10)
    C1 0.0174(14) 0.0338(18) 0.0203(14) 0.0011(13) 0.0081(13) 0.0012(12)
    O1 0.0210(11) 0.0494(15) 0.0257(11) 0.0043(10) 0.0116(10) 0.0059(10)
    C2A 0.012(4) 0.046(9) 0.026(5) 0.000(4) 0.007(4) -0.008(4)
    O2A 0.022(4) 0.111(8) 0.032(4) -0.004(5) 0.009(3) -0.001(5)
    C3A 0.024(4) 0.033(9) 0.038(5) -0.008(4) 0.016(4) -0.005(4)
    C4 0.0237(16) 0.0341(19) 0.0338(16) 0.0004(14) 0.0180(15) 0.0002(14)
    C5 0.0329(18) 0.046(2) 0.0331(18) 0.0081(16) 0.0186(16) 0.0073(16)
    C6A 0.046(6) 0.032(11) 0.039(5) 0.008(5) 0.027(5) 0.006(5)
    C7A 0.050(6) 0.086(12) 0.057(6) -0.004(7) 0.045(6) 0.005(7)
    C8A 0.032(5) 0.074(9) 0.048(5) -0.016(6) 0.026(4) -0.010(6)
    C2B 0.033(6) 0.035(8) 0.043(6) -0.005(4) 0.019(5) -0.010(5)
    O2B 0.020(3) 0.083(7) 0.038(4) 0.008(4) 0.005(3) -0.002(5)
    C3B 0.024(4) 0.028(8) 0.039(5) -0.006(4) 0.019(4) -0.009(4)
    C6B 0.073(8) 0.036(12) 0.053(7) 0.017(6) 0.051(7) 0.014(6)
    C7B 0.050(7) 0.091(12) 0.070(8) 0.011(7) 0.049(7) 0.024(8)
    C8B 0.029(5) 0.074(9) 0.061(6) -0.001(6) 0.030(5) 0.007(7)
    O1W 0.0470(16) 0.081(2) 0.0599(18) 0.0001(16) 0.0266(15) -0.0147(16)
_geom_special_details
;
 All esds (except the esd in the dihedral angle between two l.s. planes)
 are estimated using the full covariance matrix.  The cell esds are taken
 into account individually in the estimation of esds in distances, angles
 and torsion angles; correlations between esds in cell parameters are only
 used when they are defined by crystal symmetry.  An approximate (isotropic)
 treatment of cell esds is used for estimating esds involving l.s. planes.
;
loop_
    _geom_bond_atom_site_label_1
    _geom_bond_atom_site_label_2
    _geom_bond_site_symmetry_2
    _geom_bond_distance
    _geom_bond_publ_flag
    P1 O13 . 1.501(2) ?
    P1 O12 . 1.526(2) ?
    P1 O11 . 1.537(2) ?
    P1 C1 . 1.842(3) ?
    O11 H11 . 0.8200 ?
    O12 H12 . 0.8200 ?
    P2 O23 . 1.495(2) ?
    P2 O22 . 1.511(2) ?
    P2 O21 . 1.546(2) ?
    P2 C1 . 1.847(3) ?
    O21 H21 . 0.8200 ?
    C1 O1 . 1.469(3) ?
    C1 C4 . 1.503(4) ?
    O1 C2A . 1.397(9) ?
    O1 C2B . 1.399(10) ?
    C2A O2A . 1.193(9) ?
    C2A C3A . 1.447(10) ?
    C3A C8A . 1.390(10) ?
    C3A C4 . 1.397(9) ?
    C4 C5 . 1.391(4) ?
    C4 C3B . 1.395(9) ?
    C5 C6A . 1.397(11) ?
    C5 C6B . 1.397(11) ?
    C5 H5 . 0.9300 ?
    C6A C7A . 1.405(11) ?
    C6A H6A . 0.9300 ?
    C7A C8A . 1.360(11) ?
    C7A H7A . 0.9300 ?
    C8A H8A . 0.9300 ?
    C2B O2B . 1.207(10) ?
    C2B C3B . 1.437(11) ?
    C3B C8B . 1.393(10) ?
    C6B C7B . 1.396(12) ?
    C6B H6B . 0.9300 ?
    C7B C8B . 1.366(11) ?
    C7B H7B . 0.9300 ?
    C8B H8B . 0.9300 ?
    O1W H1W . 0.9423 ?
    O1W H2W . 0.9469 ?
    O1W H3W . 0.9450 ?
loop_
    _geom_angle_atom_site_label_1
    _geom_angle_atom_site_label_2
    _geom_angle_atom_site_label_3
    _geom_angle_site_symmetry_1
    _geom_angle_site_symmetry_3
    _geom_angle
    _geom_angle_publ_flag
    O13 P1 O12 . . 115.47(13) ?
    O13 P1 O11 . . 111.42(13) ?
    O12 P1 O11 . . 110.24(12) ?
    O13 P1 C1 . . 106.83(13) ?
    O12 P1 C1 . . 105.50(13) ?
    O11 P1 C1 . . 106.80(13) ?
    P1 O11 H11 . . 109.5 ?
    P1 O12 H12 . . 109.5 ?
    O23 P2 O22 . . 112.47(12) ?
    O23 P2 O21 . . 111.60(13) ?
    O22 P2 O21 . . 112.81(13) ?
    O23 P2 C1 . . 106.84(13) ?
    O22 P2 C1 . . 110.08(13) ?
    O21 P2 C1 . . 102.39(13) ?
    P2 O21 H21 . . 109.5 ?
    O1 C1 C4 . . 103.8(2) ?
    O1 C1 P1 . . 106.1(2) ?
    C4 C1 P1 . . 110.7(2) ?
    O1 C1 P2 . . 105.48(18) ?
    C4 C1 P2 . . 113.9(2) ?
    P1 C1 P2 . . 115.74(15) ?
    C2A O1 C2B . . 21.1(7) ?
    C2A O1 C1 . . 109.7(4) ?
    C2B O1 C1 . . 109.7(5) ?
    O2A C2A O1 . . 120.8(9) ?
    O2A C2A C3A . . 131.1(9) ?
    O1 C2A C3A . . 108.1(7) ?
    C8A C3A C4 . . 121.7(8) ?
    C8A C3A C2A . . 128.8(9) ?
    C4 C3A C2A . . 109.1(7) ?
    C5 C4 C3B . . 119.7(5) ?
    C5 C4 C3A . . 119.7(5) ?
    C3B C4 C3A . . 19.8(8) ?
    C5 C4 C1 . . 131.7(3) ?
    C3B C4 C1 . . 107.6(5) ?
    C3A C4 C1 . . 108.0(5) ?
    C4 C5 C6A . . 117.4(6) ?
    C4 C5 C6B . . 117.6(7) ?
    C6A C5 C6B . . 18.0(14) ?
    C4 C5 H5 . . 121.3 ?
    C6A C5 H5 . . 121.3 ?
    C6B C5 H5 . . 118.0 ?
    C5 C6A C7A . . 122.2(10) ?
    C5 C6A H6A . . 118.9 ?
    C7A C6A H6A . . 118.9 ?
    C8A C7A C6A . . 119.5(11) ?
    C8A C7A H7A . . 120.3 ?
    C6A C7A H7A . . 120.3 ?
    C7A C8A C3A . . 119.0(10) ?
    C7A C8A H8A . . 120.5 ?
    C3A C8A H8A . . 120.5 ?
    O2B C2B O1 . . 119.4(10) ?
    O2B C2B C3B . . 132.5(10) ?
    O1 C2B C3B . . 107.6(8) ?
    C8B C3B C4 . . 122.0(8) ?
    C8B C3B C2B . . 128.0(9) ?
    C4 C3B C2B . . 110.0(7) ?
    C7B C6B C5 . . 121.7(11) ?
    C7B C6B H6B . . 119.2 ?
    C5 C6B H6B . . 119.2 ?
    C8B C7B C6B . . 120.3(11) ?
    C8B C7B H7B . . 119.9 ?
    C6B C7B H7B . . 119.9 ?
    C7B C8B C3B . . 118.1(10) ?
    C7B C8B H8B . . 120.9 ?
    C3B C8B H8B . . 120.9 ?
    H1W O1W H2W . . 119.8 ?
    H1W O1W H3W . . 106.4 ?
    H2W O1W H3W . . 113.4 ?
loop_
    _geom_hbond_atom_site_label_D
    _geom_hbond_atom_site_label_H
    _geom_hbond_atom_site_label_A
    _geom_hbond_site_symmetry_A
    _geom_hbond_distance_DH
    _geom_hbond_distance_HA
    _geom_hbond_distance_DA
    _geom_hbond_angle_DHA
    O11 H11 O23 7_656 0.82 1.69 2.504(3) 168.4
    O12 H12 O22 4_645 0.82 1.64 2.438(3) 163.8
    O21 H21 O13 1_565 0.82 1.72 2.522(3) 167.0
    O1W H1W O13 . 0.94 2.09 2.996(4) 161.9
    O1W H2W O23 6 0.95 1.90 2.845(4) 173.6
    O1W H3W O2B 5_756 0.94 1.93 2.875(10) 177.3
    O1W H3W O2A 5_756 0.94 1.95 2.853(9) 159.1
