# Supplementary material for: Hydro­nium (3-oxo-1-phosphono-1,3-dihydro­isobenzofuran-1-yl)phospho­nate
Source: Acta Crystallogr Sect E Struct Rep Online. 2009 Jan 10;65(Pt 2):o288–9. doi: 10.1107/S1600536809000907 (PMC2968306; doi:10.1107/S1600536809000907)
Supplement: Supplementary file 2 [file e-65-0o288-Isup2.hkl]

# 
# h,k,l, Fc-squared, Fo-squared, sigma(Fo-squared) and status flag 
# 
data_I
_shelx_title ' CrystalBuilderInfo $triclinic $? $? $? $' 
_shelx_refln_list_code          4 
_shelx_F_calc_maximum      232.34 
_exptl_crystal_F_000      1280.00 
_reflns_d_resolution_high  0.8298 
 
loop_ 
 _symmetry_equiv_pos_as_xyz 
 'x, y, z' 
 '-x, y, -z+1/2' 
 'x+1/2, y+1/2, z' 
 '-x+1/2, y+1/2, -z+1/2' 
 '-x, -y, -z' 
 'x, -y, z-1/2' 
 '-x+1/2, -y+1/2, -z' 
 'x+1/2, -y+1/2, z-1/2' 
 
_cell_length_a    26.2271 
_cell_length_b     7.2913 
_cell_length_c    15.2621 
_cell_angle_alpha  90.000 
_cell_angle_beta  124.103 
_cell_angle_gamma  90.000 
 
_shelx_F_squared_multiplier     1.000 
 
loop_ 
 _refln_index_h 
 _refln_index_k 
 _refln_index_l 
 _refln_F_squared_calc 
 _refln_F_squared_meas 
 _refln_F_squared_sigma 
 _refln_observed_status 
   4   0   0     2284.00     2023.10     67.05 o 
   6   0   0    39179.64    40929.77   1019.49 o 
   8   0   0     1609.98     1689.80     69.01 o 
  10   0   0     2398.08     2464.59     97.31 o 
  12   0   0      423.19      406.23     32.00 o 
  14   0   0     5838.32     6049.70    203.33 o 
  16   0   0     8575.83     8388.89    290.63 o 
  18   0   0    10705.61    10962.34    342.01 o 
  20   0   0      596.75      512.03     52.68 o 
  22   0   0     4565.64     5009.96    178.30 o 
  24   0   0      642.07      468.71     94.92 o 
  26   0   0       27.92      -80.11     80.11 o 
   1   1   0       69.73      117.66      6.39 o 
   3   1   0       75.36      113.62      6.90 o 
   5   1   0     2519.56     2413.47    126.05 o 
   7   1   0       35.74       -7.55      9.95 o 
   9   1   0      167.22      295.83     18.03 o 
  11   1   0       63.08       76.11     14.15 o 
  13   1   0        6.32       -5.61     16.17 o 
  15   1   0     3365.02     3364.54     89.35 o 
  17   1   0     7498.31     7394.69    181.56 o 
  19   1   0     1836.44     1778.66     64.98 o 
  21   1   0      885.21      919.21     49.05 o 
  23   1   0     1989.75     1905.27    128.88 o 
  25   1   0      343.08      276.42     67.30 o 
   0   2   0      145.86      195.59     17.96 o 
   4   2   0    11682.33    11396.06    376.51 o 
   6   2   0     2277.60     2338.28    149.13 o 
   8   2   0    26534.59    26228.30    480.90 o 
  10   2   0     3226.99     3185.25     79.99 o 
  12   2   0      431.27      487.23     67.81 o 
  14   2   0     5667.92     5482.91    127.00 o 
  16   2   0    10795.06    11157.69    229.72 o 
  18   2   0      491.01      411.29     30.75 o 
  20   2   0      631.82      637.47     39.91 o 
  22   2   0       28.32       44.56     33.94 o 
  24   2   0      704.96      752.60     85.31 o 
   1   3   0       77.93       53.83     10.77 o 
   3   3   0      358.04      491.98     23.10 o 
   5   3   0      152.93      142.52     18.29 o 
   7   3   0     2078.13     1778.97     57.13 o 
   9   3   0     1208.92     1122.34     44.05 o 
  11   3   0      444.91      446.82     27.42 o 
  13   3   0     7023.21     7124.27    153.09 o 
  15   3   0     5042.60     5029.77    119.23 o 
  17   3   0      542.44      510.71     71.51 o 
  19   3   0       71.35       64.26     23.00 o 
  21   3   0        0.17        5.41     37.12 o 
  23   3   0      317.81      300.73     58.17 o 
   0   4   0     6458.42     7023.79    201.78 o 
   2   4   0     1010.00      912.27     32.80 o 
   4   4   0     1868.14     1848.43     59.26 o 
   6   4   0       32.17       45.75     26.99 o 
   8   4   0     5210.98     4780.42    105.45 o 
  10   4   0     2964.92     2937.91     90.73 o 
  12   4   0      129.38      150.28     22.36 o 
  14   4   0     1505.14     1482.81     61.82 o 
  16   4   0      183.37      142.62     31.03 o 
  18   4   0        7.90      -38.97     38.97 o 
  20   4   0        8.97      -47.96     47.96 o 
  22   4   0      828.64      739.97     99.05 o 
   1   5   0      359.75      431.99     26.95 o 
   3   5   0      399.12      473.61    615.99 o 
   5   5   0      455.82      459.09     77.28 o 
   7   5   0     1255.23     1340.46    110.16 o 
   9   5   0       14.23      -20.66     46.81 o 
  11   5   0     1034.75      869.24     42.45 o 
  13   5   0     2717.89     2539.35    296.18 o 
  15   5   0     1615.61     1529.46     69.50 o 
  17   5   0      713.86      694.90     67.94 o 
  19   5   0       97.08       12.70     85.77 o 
  21   5   0        8.51       27.94     60.11 o 
   0   6   0      439.36      458.70     78.15 o 
   2   6   0        0.04        1.26     21.38 o 
   4   6   0      459.28      491.71     43.32 o 
   6   6   0      174.44      150.62     26.35 o 
   8   6   0      113.63       87.21     26.50 o 
  10   6   0      276.78      219.40     27.02 o 
  12   6   0        0.94       10.42     33.25 o 
  14   6   0      173.55      278.44     51.05 o 
  16   6   0      180.47      134.32     45.72 o 
  18   6   0       11.08       30.31     47.56 o 
   1   7   0      151.43      190.06     33.83 o 
   3   7   0     1005.04     1427.26    111.35 o 
   5   7   0      262.92      204.44     84.90 o 
   7   7   0       79.30      154.99    135.08 o 
   9   7   0       51.85       68.98     35.84 o 
  11   7   0      147.77       56.68     48.16 o 
  13   7   0      738.86      571.78     88.93 o 
  15   7   0      176.56      197.98     67.02 o 
   2   8   0       37.26       78.59     65.31 o 
   4   8   0       36.57       39.19     91.65 o 
   6   8   0      313.29      296.51    106.02 o 
   8   8   0      952.87     1074.19    120.50 o 
  10   8   0      313.93      275.04    119.19 o 
 -25   1   1        0.81       18.33     83.60 o 
 -23   1   1      367.11      295.92     35.08 o 
 -21   1   1      403.55      262.77     37.44 o 
 -19   1   1      949.53      835.74     40.08 o 
 -17   1   1      663.11      686.83     33.70 o 
 -15   1   1      687.83      702.68     32.30 o 
 -13   1   1     8205.79     7956.64    237.51 o 
 -11   1   1      351.98      486.92     54.32 o 
  -9   1   1     4159.91     4233.34     96.53 o 
  -7   1   1     8784.21     7851.23    160.63 o 
  -5   1   1    10022.32    10412.92    188.49 o 
  -3   1   1    10290.20    10926.24    999.90 o 
  -1   1   1    19079.46    19799.31    348.06 o 
   1   1   1    24993.01    26323.26    888.11 o 
   3   1   1     6484.91     6500.41    240.89 o 
   5   1   1      354.95      317.74     49.74 o 
   7   1   1       81.77      141.08     23.95 o 
   9   1   1      209.51      189.40     16.61 o 
  11   1   1      704.18      622.42     28.77 o 
  13   1   1        0.77       -1.09     25.14 o 
  15   1   1     1166.25     1128.56     44.33 o 
  17   1   1      526.20      534.40     29.68 o 
  19   1   1     2304.13     2220.77     69.91 o 
  21   1   1      391.18      494.69     45.25 o 
  23   1   1      512.55      459.76     70.71 o 
  25   1   1       28.36       75.46     64.44 o 
 -26   2   1       30.28      -37.27     56.43 o 
 -24   2   1       71.65       57.46     57.47 o 
 -22   2   1       45.06       75.99     25.13 o 
 -20   2   1     1044.14      976.13    114.08 o 
 -18   2   1       49.61       50.89     20.79 o 
 -16   2   1     1617.23     1541.14     76.74 o 
 -14   2   1      517.28      434.97     26.17 o 
 -12   2   1      579.94      583.54     34.94 o 
 -10   2   1     2003.29     2106.22     55.93 o 
  -8   2   1        2.12        9.66     11.20 o 
  -6   2   1      190.77      207.87     17.74 o 
  -4   2   1     1692.51     1375.63     40.91 o 
  -2   2   1     7928.46     7269.80    330.36 o 
   0   2   1    16541.78    16743.97    374.45 o 
   2   2   1    14442.86    15431.86    547.30 o 
   4   2   1    34934.34    35888.92   2878.55 o 
   6   2   1    14130.39    15366.42    445.31 o 
   8   2   1     5931.37     6550.82    141.41 o 
  10   2   1     1596.19     1568.10     45.63 o 
  12   2   1      150.96      182.24     28.19 o 
  14   2   1     3884.88     3919.29    148.91 o 
  16   2   1     1956.44     1995.98     64.88 o 
  18   2   1       61.72       58.89     37.12 o 
  20   2   1      113.60      138.05     35.17 o 
  22   2   1      480.57      511.72    133.23 o 
  24   2   1        6.88      -18.72     57.97 o 
 -25   3   1      265.05      296.15     56.77 o 
 -23   3   1      281.47      257.64     47.50 o 
 -21   3   1      455.66      486.96     38.97 o 
 -19   3   1     1608.51     1551.58     62.23 o 
 -17   3   1     1454.41     1471.78     54.42 o 
 -15   3   1     4683.11     4786.44    120.90 o 
 -13   3   1     7801.10     7457.50    657.68 o 
 -11   3   1     1391.02     1497.85     67.49 o 
  -9   3   1    14161.08    14218.44    897.69 o 
  -7   3   1    21988.09    21959.72   2050.85 o 
  -5   3   1      625.07      550.93     27.76 o 
  -3   3   1    29072.58    32654.11    571.90 o 
  -1   3   1     1636.31     1724.94     65.75 o 
   1   3   1      178.70       93.11     21.88 o 
   3   3   1    20825.91    23374.92    518.49 o 
   5   3   1      748.51      825.74     48.98 o 
   7   3   1     3995.41     3932.94    112.11 o 
   9   3   1    15337.82    15222.12   1296.85 o 
  11   3   1      867.02      956.94     45.24 o 
  13   3   1     2489.04     2709.75     77.23 o 
  15   3   1     5556.79     5858.13    138.85 o 
  17   3   1     2915.01     2602.68     82.45 o 
  19   3   1      136.24      119.61     39.23 o 
  21   3   1       67.17       23.73     41.73 o 
  23   3   1      473.88      416.89     97.75 o 
 -24   4   1      260.24      139.71     53.45 o 
 -22   4   1      139.93      111.48     51.38 o 
 -20   4   1       43.91       -4.34     47.49 o 
 -18   4   1     2179.43     1953.85    148.80 o 
 -16   4   1        4.67       16.97     25.35 o 
 -14   4   1      357.56      366.55     35.62 o 
 -12   4   1       90.35       96.29     22.36 o 
 -10   4   1     1727.84     1656.03    161.86 o 
  -8   4   1     1107.13     1073.69     38.81 o 
  -6   4   1      342.48      337.87     21.79 o 
  -4   4   1     1607.77     1538.45     55.93 o 
  -2   4   1      373.58      354.85     20.24 o 
   0   4   1    13312.35    13812.44    278.82 o 
   2   4   1     2731.58     2560.41     72.16 o 
   4   4   1      472.60      452.15     27.86 o 
   6   4   1     1374.66     1681.32    142.49 o 
   8   4   1        9.51      -17.95     17.95 o 
  10   4   1     3597.28     3762.65    112.59 o 
  12   4   1       75.03      107.10     26.12 o 
  14   4   1     1657.36     1561.78     66.87 o 
  16   4   1      912.06      978.98     55.14 o 
  18   4   1      655.31      789.88     67.52 o 
  20   4   1      354.24      415.61     57.02 o 
  22   4   1      483.18      345.65     65.11 o 
 -21   5   1     2016.58     2301.30    129.95 o 
 -19   5   1        9.45      -34.80     94.70 o 
 -17   5   1      505.70      643.28     98.51 o 
 -15   5   1     4713.65     5071.79    140.70 o 
 -13   5   1     3678.66     3504.65    100.82 o 
 -11   5   1      111.60       71.04     23.87 o 
  -9   5   1     1142.05     1306.56    123.00 o 
  -7   5   1     5452.24     5342.40    245.78 o 
  -5   5   1     6419.27     6184.55    248.29 o 
  -3   5   1     1157.96     1138.27     41.14 o 
  -1   5   1     7258.24     7997.59    170.83 o 
   1   5   1    15645.05    16049.22    349.01 o 
   3   5   1     2645.48     2769.13    102.32 o 
   5   5   1      493.66      446.11     49.42 o 
   7   5   1     7788.21     7355.54    174.71 o 
   9   5   1     3820.94     3862.24    102.65 o 
  11   5   1      218.26      260.46     25.84 o 
  13   5   1      551.58      427.26     35.81 o 
  15   5   1     2351.85     2233.11    155.55 o 
  17   5   1     1581.46     1546.31    252.32 o 
  19   5   1      204.94      138.63     63.92 o 
 -20   6   1      465.60      256.88     61.34 o 
 -18   6   1      242.21      222.25     55.85 o 
 -16   6   1      548.53      542.34     68.79 o 
 -14   6   1       15.46       41.99     42.45 o 
 -12   6   1        4.29       -7.98     24.79 o 
 -10   6   1       67.26       70.42     24.63 o 
  -8   6   1       78.96       61.74     25.66 o 
  -6   6   1      117.49      114.63     47.13 o 
  -4   6   1       19.19       43.74     26.02 o 
  -2   6   1       33.94       19.12     30.26 o 
   0   6   1       11.41       28.95     30.48 o 
   2   6   1      200.73      349.44    134.87 o 
   4   6   1      267.16      215.42     35.16 o 
   6   6   1     1251.15     1273.24     51.84 o 
   8   6   1      861.38      861.32     57.04 o 
  10   6   1       45.17       17.22     96.77 o 
  12   6   1       34.34       16.96     53.01 o 
  14   6   1       54.68       44.80     52.02 o 
  16   6   1     1186.50     1077.38     89.74 o 
  18   6   1      727.70      694.44     79.61 o 
 -15   7   1     1880.85     1947.46    187.66 o 
 -13   7   1     1595.46     1653.98    152.06 o 
 -11   7   1      390.62      436.64     50.00 o 
  -9   7   1      326.66      406.47     70.86 o 
  -7   7   1     2458.59     2556.28    121.69 o 
  -5   7   1     4187.21     4316.03    146.61 o 
  -3   7   1      535.99      500.79     56.82 o 
  -1   7   1     1628.80     1784.46     69.55 o 
   1   7   1     4303.99     4406.50    181.13 o 
   3   7   1      860.04      684.30     51.27 o 
   5   7   1      289.74      281.03     68.36 o 
   7   7   1     1840.30     1886.09     79.79 o 
   9   7   1     1564.64     1543.57    178.30 o 
  11   7   1      374.13      478.13     64.44 o 
  13   7   1      195.72      203.64     59.44 o 
 -10   8   1      210.39      159.38     65.09 o 
  -8   8   1       48.31      138.75     56.75 o 
  -6   8   1        7.61       32.44     97.75 o 
  -4   8   1        1.69      132.80     97.97 o 
  -2   8   1        0.41       21.77     89.26 o 
   0   8   1       42.54       72.06     65.75 o 
   2   8   1        4.52       88.82     84.47 o 
   4   8   1      380.73      268.21    106.89 o 
   6   8   1      364.98      303.78     65.83 o 
   8   8   1      218.52      212.06     98.51 o 
 -26   0   2        4.42      -67.71     67.71 o 
 -24   0   2       15.00       34.61     43.32 o 
 -22   0   2    13370.00    14111.60    399.05 o 
 -20   0   2      719.24      773.27     57.04 o 
 -18   0   2     5794.37     5919.73    208.12 o 
 -16   0   2     2085.38     1948.21     74.24 o 
 -14   0   2      961.25      919.79     42.45 o 
 -12   0   2     1981.96     2605.45     90.56 o 
 -10   0   2    31357.49    33589.54    837.93 o 
  -8   0   2    23204.22    22614.14    589.32 o 
   2   0   2    53982.86    56313.62   1350.84 o 
   4   0   2     6989.17     5656.96    175.47 o 
   6   0   2     6644.78     7234.86    214.22 o 
   8   0   2    48578.47    54468.82   1350.18 o 
  10   0   2     4914.19     3868.33    127.79 o 
  12   0   2     6960.04     6781.82    230.55 o 
  14   0   2     2878.86     2834.25    114.29 o 
  16   0   2     3414.77     3288.16    128.44 o 
  18   0   2     5052.37     5196.53    188.31 o 
  20   0   2        8.57       36.79     36.79 o 
  22   0   2       61.45       52.25     60.74 o 
  24   0   2      100.65      143.68     71.62 o 
 -27   1   2      249.65      277.04     53.86 o 
 -25   1   2       46.34       41.97     25.52 o 
 -23   1   2      824.17      758.78     42.64 o 
 -21   1   2     3164.17     3029.29    182.54 o 
 -19   1   2       71.16       35.41     22.44 o 
 -17   1   2      140.66      138.54     19.74 o 
 -15   1   2      246.33      260.01     28.30 o 
 -13   1   2       65.27       69.67     12.39 o 
 -11   1   2       57.21       72.93     10.77 o 
  -9   1   2       72.18       67.78     17.31 o 
  -7   1   2      211.99      129.46     16.11 o 
  -5   1   2     4854.48     5974.65    168.09 o 
  -3   1   2      300.83      353.53     11.16 o 
  -1   1   2      992.34      932.62     88.06 o 
   1   1   2     9286.85     8981.76    178.13 o 
   3   1   2     9169.80     8478.38    510.51 o 
   5   1   2     2201.56     2670.32     68.19 o 
   7   1   2    19447.45    22985.06    650.71 o 
   9   1   2     6134.26     6339.82    141.85 o 
  11   1   2     1587.59     1605.63     51.46 o 
  13   1   2      236.10      243.31     22.53 o 
  15   1   2      887.16      870.23     41.86 o 
  17   1   2     9933.79     9435.92    220.47 o 
  19   1   2     3633.13     3547.72    106.12 o 
  21   1   2      395.83      319.93     58.05 o 
  23   1   2      987.43      996.27     89.31 o 
 -26   2   2      289.33      431.72     60.84 o 
 -24   2   2      792.16      857.52     47.22 o 
 -22   2   2      396.20      481.32     38.29 o 
 -20   2   2    11380.11    11915.80    259.30 o 
 -18   2   2        2.29        9.44     18.22 o 
 -16   2   2      586.30      608.14     29.25 o 
 -14   2   2      299.95      295.27     20.28 o 
 -12   2   2       18.60       44.74     14.01 o 
 -10   2   2      474.97      636.43     51.49 o 
  -8   2   2    25079.09    29568.54   1126.17 o 
  -6   2   2    52515.84    49618.24   1927.74 o 
  -4   2   2    25371.90    23356.94    413.12 o 
  -2   2   2     9234.17    10237.42    193.57 o 
   0   2   2    14262.31    13736.11    293.02 o 
   2   2   2    35250.86    33157.70    666.36 o 
   4   2   2     2566.29     2912.50    149.23 o 
   6   2   2     1461.55     1273.33    114.18 o 
   8   2   2     3313.07     3103.00     85.81 o 
  10   2   2    16793.90    19413.09    408.85 o 
  12   2   2      704.82      589.29     69.88 o 
  14   2   2      856.91      738.92     39.47 o 
  16   2   2     4900.33     4724.02    122.44 o 
  18   2   2     1420.13     1305.62    137.48 o 
  20   2   2      709.86      801.14    212.15 o 
  22   2   2        0.03      105.87    104.28 o 
 -25   3   2       81.38      -11.36     38.68 o 
 -23   3   2     1001.35      879.51     58.48 o 
 -21   3   2        2.31      -19.24     22.22 o 
 -19   3   2      424.89      418.52     31.68 o 
 -17   3   2        7.58      -19.99     19.99 o 
 -15   3   2     1947.49     1844.55     66.46 o 
 -13   3   2      307.13      299.37     25.03 o 
 -11   3   2       81.21      110.43     19.17 o 
  -9   3   2      203.98      179.86     42.89 o 
  -7   3   2      947.77      680.95     35.81 o 
  -5   3   2      769.33      963.20     32.01 o 
  -3   3   2     2204.36     2778.99     83.49 o 
  -1   3   2       41.60       12.46      9.36 o 
   1   3   2      731.72      709.87     34.40 o 
   3   3   2     6068.92     5945.11    192.88 o 
   5   3   2     4525.57     4965.84    157.07 o 
   7   3   2      676.08      762.23     32.73 o 
   9   3   2     6838.28     8187.64    285.08 o 
  11   3   2     6224.25     6866.62    153.09 o 
  13   3   2        3.32       -3.96     31.35 o 
  15   3   2     3109.43     3222.02    100.90 o 
  17   3   2      924.02     1080.34     85.99 o 
  19   3   2     2045.46     1918.25    143.14 o 
  21   3   2      180.91      194.47     90.45 o 
 -24   4   2       20.37       52.74     57.05 o 
 -22   4   2     1561.67     1669.65    111.71 o 
 -20   4   2       45.63       69.59     84.79 o 
 -18   4   2      371.95      310.86     63.02 o 
 -16   4   2       78.20       59.36     33.85 o 
 -14   4   2     2945.85     3024.73     94.37 o 
 -12   4   2     1748.09     1604.94    120.72 o 
 -10   4   2      611.25      740.60     94.81 o 
  -8   4   2     4991.21     5351.16    203.44 o 
  -6   4   2     2324.83     2360.42     74.13 o 
  -4   4   2     1142.84     1090.46     35.93 o 
  -2   4   2       33.40       58.73     24.93 o 
   0   4   2     7953.48     8382.65    195.29 o 
   2   4   2     3593.09     3861.76    166.43 o 
   4   4   2     3996.21     4257.46    101.02 o 
   6   4   2      560.09      703.46    107.44 o 
   8   4   2      129.23      102.62     27.32 o 
  10   4   2       52.08        8.93     38.97 o 
  12   4   2      130.26      160.56     36.31 o 
  14   4   2       91.56       97.47     32.68 o 
  16   4   2      602.65      560.52     57.64 o 
  18   4   2     1804.02     1875.43    345.27 o 
  20   4   2     1137.99      939.53    132.25 o 
 -23   5   2       31.18       -8.22     57.42 o 
 -21   5   2       60.67        5.66     44.51 o 
 -19   5   2       42.30       64.42     49.96 o 
 -17   5   2       15.85       12.10     81.31 o 
 -15   5   2      325.05      226.83     26.28 o 
 -13   5   2     1906.76     1851.53     63.90 o 
 -11   5   2      546.49      546.67     30.86 o 
  -9   5   2       38.56       20.36     18.50 o 
  -7   5   2      153.05      147.06     23.75 o 
  -5   5   2        0.03       43.71     23.95 o 
  -3   5   2     2310.46     2442.39     70.00 o 
  -1   5   2      595.74      622.07     35.28 o 
   1   5   2     9198.65     9508.85    218.87 o 
   3   5   2      976.45      997.72     55.95 o 
   5   5   2      311.17      280.62     26.56 o 
   7   5   2     3356.83     3416.15    148.15 o 
   9   5   2     3324.61     3520.59     93.51 o 
  11   5   2      303.28      222.55     26.10 o 
  13   5   2       86.53      128.08     29.87 o 
  15   5   2      657.82      581.79     95.79 o 
  17   5   2      217.96      189.27     93.61 o 
  19   5   2      573.52      448.82    124.74 o 
 -20   6   2        0.07       48.66     49.11 o 
 -18   6   2      436.93      432.61     47.75 o 
 -16   6   2       48.46       49.36     58.67 o 
 -14   6   2      149.34      142.98     35.54 o 
 -12   6   2      401.05      424.32     33.10 o 
 -10   6   2      217.39      215.12     29.93 o 
  -8   6   2     1053.36     1139.92    152.61 o 
  -6   6   2       18.65       85.58     90.45 o 
  -4   6   2     1481.90     1746.99     60.44 o 
  -2   6   2      111.57      133.94     28.07 o 
   0   6   2     1339.31     1388.28     73.69 o 
   2   6   2        1.43       38.35     75.22 o 
   4   6   2     3049.85     3491.33    121.85 o 
   6   6   2     1666.76     1698.97     57.35 o 
   8   6   2       69.20       79.65     40.38 o 
  10   6   2       46.41       36.43     31.84 o 
  12   6   2       47.27       35.61     50.17 o 
  14   6   2       19.20       64.22     62.04 o 
  16   6   2       10.48      -43.57     60.09 o 
 -17   7   2        0.46       50.29     57.97 o 
 -15   7   2       15.66       13.58     60.74 o 
 -13   7   2      181.04      171.26     39.63 o 
 -11   7   2      334.70      362.28     43.32 o 
  -9   7   2      183.15      190.77     59.98 o 
  -7   7   2      133.61       17.00     60.74 o 
  -5   7   2      114.34       95.61     30.62 o 
  -3   7   2        1.04      -12.16     30.26 o 
  -1   7   2        3.94       38.97    141.61 o 
   1   7   2      215.74      111.71     33.14 o 
   3   7   2     2000.92     2014.04     88.79 o 
   5   7   2     1189.27     1262.42     97.97 o 
   7   7   2      119.19      126.07     53.56 o 
   9   7   2       64.20      120.09     49.03 o 
  11   7   2       19.95       35.29     93.50 o 
  13   7   2      332.29      268.21     61.11 o 
 -12   8   2     1280.61     1241.45    114.51 o 
 -10   8   2        3.87       -3.98     51.67 o 
  -8   8   2      421.59      239.91    108.42 o 
  -6   8   2      264.87      150.65    104.28 o 
  -4   8   2        0.06       54.43     63.35 o 
  -2   8   2       44.32      -12.84     88.82 o 
   0   8   2       62.00       91.43     87.52 o 
   2   8   2       28.58       17.20     58.56 o 
   4   8   2      319.46      213.35    106.24 o 
   6   8   2        9.46       58.20    115.60 o 
   8   8   2      668.66      788.09    118.76 o 
 -27   1   3       25.03       20.39     40.70 o 
 -25   1   3      794.48      918.28     87.73 o 
 -23   1   3     2560.89     2521.48     82.07 o 
 -21   1   3      119.17      105.47     25.36 o 
 -19   1   3       57.93       40.00     23.95 o 
 -17   1   3     5297.06     5346.26    177.86 o 
 -15   1   3      803.00      742.18     66.18 o 
 -13   1   3     2663.35     2717.26     97.42 o 
 -11   1   3      917.27      862.52     26.06 o 
  -9   1   3     6347.69     5448.33    429.96 o 
  -7   1   3      392.56      586.42     22.18 o 
  -5   1   3      611.67      659.60     26.93 o 
  -3   1   3      224.40      142.72     16.98 o 
  -1   1   3      311.73      194.00     11.26 o 
   1   1   3     1300.41     1345.31     51.49 o 
   3   1   3      214.14      122.31     13.06 o 
   5   1   3     3101.38     3325.75    156.20 o 
   7   1   3    15864.41    17959.14    425.17 o 
   9   1   3     1182.29     1054.73     38.56 o 
  11   1   3       44.12       47.22     19.99 o 
  13   1   3       25.20       -1.01     18.47 o 
  15   1   3     1438.32     1418.40     63.24 o 
  17   1   3     1003.06      971.52     50.33 o 
  19   1   3      192.65      146.03     42.46 o 
  21   1   3       99.29       65.48     96.66 o 
 -28   2   3      201.12      271.25     56.97 o 
 -26   2   3       34.44       60.80     41.15 o 
 -24   2   3      514.11      534.21     43.10 o 
 -22   2   3      781.05      763.78     39.17 o 
 -20   2   3       82.79       95.34     20.57 o 
 -18   2   3     1163.05      997.75     39.37 o 
 -16   2   3       66.39       59.14     15.01 o 
 -14   2   3       41.38       15.52     13.08 o 
 -12   2   3     1064.99     1044.53     33.01 o 
 -10   2   3      662.00      563.39     24.99 o 
  -8   2   3     5130.56     5237.02    121.48 o 
  -6   2   3     9665.38     8320.54    221.40 o 
  -4   2   3    14797.77    13262.91    365.30 o 
  -2   2   3     3045.66     3030.91     77.83 o 
   0   2   3       61.02      135.31     12.79 o 
   2   2   3      106.60       99.35     12.24 o 
   4   2   3     3229.98     4055.99    107.76 o 
   6   2   3     1666.11     2062.40     58.42 o 
   8   2   3      734.35      746.97     33.34 o 
  10   2   3     9329.52    10472.54    262.44 o 
  12   2   3     2191.45     2338.54    155.98 o 
  14   2   3      397.64      359.90    110.81 o 
  16   2   3     1949.59     1936.18     71.08 o 
  18   2   3      416.52      430.34     44.82 o 
  20   2   3      209.42      230.83    117.34 o 
  22   2   3        2.93       42.47     45.84 o 
 -27   3   3      187.01       91.89     68.47 o 
 -25   3   3       55.44       42.94     39.23 o 
 -23   3   3      169.96       88.99     42.45 o 
 -21   3   3      763.67      894.05     42.40 o 
 -19   3   3     7239.29     7309.14    166.37 o 
 -17   3   3     1420.62     1329.74     78.70 o 
 -15   3   3       64.69       69.15     20.89 o 
 -13   3   3     7493.61     7244.76    219.99 o 
 -11   3   3     3832.87     3324.83     77.98 o 
  -9   3   3     3683.26     3693.98     81.67 o 
  -7   3   3    20736.90    20412.29    431.43 o 
  -5   3   3     5585.54     5222.49    225.86 o 
  -3   3   3       60.66      187.85     14.00 o 
  -1   3   3      138.22      164.02     15.40 o 
   1   3   3       31.75       86.65     15.07 o 
   3   3   3     1158.42     1163.40     42.36 o 
   5   3   3      407.90      457.91     50.29 o 
   7   3   3      850.48      893.99     50.09 o 
   9   3   3     7870.17     8610.31    186.03 o 
  11   3   3     3079.58     3214.75    131.93 o 
  13   3   3       37.84       55.96     29.39 o 
  15   3   3      360.34      367.38     36.48 o 
  17   3   3        1.92      -31.27     31.27 o 
  19   3   3      381.54      342.64     61.94 o 
  21   3   3      101.25      -40.47     62.11 o 
 -24   4   3        0.15      -33.00     59.87 o 
 -22   4   3        0.01      -27.14     36.94 o 
 -20   4   3        0.56       54.61     31.17 o 
 -18   4   3        2.07        6.46     30.48 o 
 -16   4   3        5.32        0.79     21.88 o 
 -14   4   3      552.79      503.01     40.60 o 
 -12   4   3      932.19      902.01     73.26 o 
 -10   4   3     1444.30     1361.97     40.62 o 
  -8   4   3     3197.04     3292.15     96.42 o 
  -6   4   3     1873.59     1944.42     49.40 o 
  -4   4   3      453.13      529.67     24.14 o 
  -2   4   3     3590.36     3527.50     90.23 o 
   0   4   3      167.00      230.50     50.94 o 
   2   4   3     1823.10     2088.43     67.09 o 
   4   4   3     5447.96     5503.78    127.16 o 
   6   4   3     2689.59     2819.73     90.72 o 
   8   4   3     2405.48     2447.27     86.15 o 
  10   4   3     8513.43     9070.47    349.08 o 
  12   4   3     3350.41     3502.19    194.08 o 
  14   4   3      338.45      329.80     93.72 o 
  16   4   3      309.61      317.19     59.93 o 
  18   4   3     1383.48     1243.59    100.62 o 
  20   4   3      783.95      493.31    124.31 o 
 -23   5   3      782.31      743.83     77.55 o 
 -21   5   3     3734.15     3904.83    354.42 o 
 -19   5   3     1389.35     1533.70     73.33 o 
 -17   5   3      510.18      432.67     32.44 o 
 -15   5   3      623.52      685.23     61.83 o 
 -13   5   3     3592.87     3683.73    204.64 o 
 -11   5   3     4999.12     4924.22    125.40 o 
  -9   5   3      453.13      346.93     29.54 o 
  -7   5   3     2696.69     2930.78    158.70 o 
  -5   5   3     7214.70     7090.15    160.83 o 
  -3   5   3     6509.09     6956.07    150.67 o 
  -1   5   3       11.39       81.17     58.56 o 
   1   5   3     6275.11     6416.99    222.82 o 
   3   5   3     2939.10     3026.75     83.93 o 
   5   5   3       61.60       80.43     23.53 o 
   7   5   3      833.88      639.05     84.14 o 
   9   5   3      951.93      848.69     89.69 o 
  11   5   3     1011.36     1157.37    119.08 o 
  13   5   3      487.48      584.51     99.49 o 
  15   5   3      141.80      136.77     47.35 o 
  17   5   3      824.21      823.46     82.84 o 
 -20   6   3      154.42       97.88     73.04 o 
 -18   6   3       20.28       77.94     43.54 o 
 -16   6   3       74.46       71.48     26.72 o 
 -14   6   3       14.70       21.75     61.83 o 
 -12   6   3       97.61       74.25     69.77 o 
 -10   6   3      911.66      804.92     45.22 o 
  -8   6   3       18.97       19.57     27.14 o 
  -6   6   3     2694.04     2621.45     94.01 o 
  -4   6   3     1336.29     1385.97     55.25 o 
  -2   6   3       13.88       20.44     36.90 o 
   0   6   3      392.86      366.14     33.27 o 
   2   6   3     3179.11     3215.18    195.93 o 
   4   6   3     2058.46     2091.59     79.79 o 
   6   6   3       63.31       -8.81     37.01 o 
   8   6   3      432.69      388.80     34.94 o 
  10   6   3      486.39      472.18     58.72 o 
  12   6   3     1095.69     1131.36     88.80 o 
  14   6   3      242.65      134.75     65.16 o 
 -17   7   3       87.43       58.65     56.40 o 
 -15   7   3     1434.08     1453.53     80.93 o 
 -13   7   3     2857.57     3219.34    125.19 o 
 -11   7   3     2545.38     2470.83     97.19 o 
  -9   7   3      809.11      742.26     58.05 o 
  -7   7   3      213.81       58.78     88.06 o 
  -5   7   3     3855.86     3654.04    307.18 o 
  -3   7   3     2101.42     2157.51     98.40 o 
  -1   7   3        0.00       50.96     51.27 o 
   1   7   3      938.16     1016.52     73.91 o 
   3   7   3     2744.96     2994.22    130.19 o 
   5   7   3     2409.05     2860.82    124.93 o 
   7   7   3        9.82        7.82     52.30 o 
   9   7   3     1007.26     1070.22    104.06 o 
  11   7   3      764.35      615.51    101.88 o 
 -12   8   3       53.98      -46.74     71.84 o 
 -10   8   3        9.46      -48.12     48.12 o 
  -8   8   3       32.23      104.50    104.93 o 
  -6   8   3       18.36      -41.36     97.97 o 
  -2   8   3      193.40      180.47     95.35 o 
   0   8   3      680.89      763.04    100.58 o 
   2   8   3     1282.35     1463.82    164.15 o 
   4   8   3       63.78       35.32     68.58 o 
   6   8   3        0.43       67.36     53.81 o 
 -28   0   4     3411.43     3622.76    174.16 o 
 -26   0   4    13302.67    14807.38    420.16 o 
 -24   0   4     5611.43     6100.64    211.39 o 
 -22   0   4     5111.17     5531.35    194.41 o 
 -20   0   4      102.66       60.74     23.95 o 
 -18   0   4      135.31      146.08     23.73 o 
 -16   0   4      152.83      148.25     21.55 o 
 -14   0   4     1913.74     1739.87     66.18 o 
 -12   0   4     6952.56     7499.15    226.19 o 
 -10   0   4    12604.68    11089.70    284.97 o 
  -8   0   4     3270.89     2949.63     86.21 o 
  -6   0   4       60.20      120.17     11.32 o 
  -2   0   4      578.40      568.42     22.21 o 
   0   0   4    10078.25     9131.04    267.55 o 
   2   0   4    12670.13    11626.76    352.24 o 
   4   0   4     2678.02     2869.08    109.94 o 
   6   0   4     1660.92     1998.06     91.87 o 
   8   0   4     7713.59     9193.52    295.20 o 
  10   0   4     3902.31     4080.15    155.00 o 
  12   0   4     1627.38     1621.44     82.73 o 
  14   0   4     2992.20     3051.95    128.88 o 
  16   0   4     1922.20     1763.38     97.97 o 
  18   0   4      419.33      460.66     86.21 o 
  20   0   4       13.04      -41.36     78.81 o 
 -29   1   4       12.78       11.54     52.03 o 
 -27   1   4      231.89      199.85     34.59 o 
 -25   1   4      482.01      518.16     38.61 o 
 -23   1   4      102.92       88.96     22.91 o 
 -21   1   4        3.31      -20.09     20.09 o 
 -19   1   4       24.13       15.59     15.72 o 
 -17   1   4       24.68       16.36     13.93 o 
 -15   1   4       42.21       24.24     13.04 o 
 -13   1   4      498.89      667.12     26.06 o 
 -11   1   4     2523.47     2275.09    271.80 o 
  -9   1   4     2294.32     2122.14    217.59 o 
  -7   1   4      453.23      463.37     21.16 o 
  -5   1   4     9248.65     7882.64    476.77 o 
  -3   1   4     9675.07     9327.72    564.93 o 
  -1   1   4      168.31      106.24     12.03 o 
   1   1   4    18214.24    20879.21   1188.54 o 
   3   1   4     7957.69     8779.68    210.03 o 
   5   1   4      989.54      995.64     36.34 o 
   7   1   4     5938.82     6732.05    157.01 o 
   9   1   4     7215.82     7689.45    184.07 o 
  11   1   4    11682.87    12325.75    267.29 o 
  13   1   4     8937.37     8688.72    196.49 o 
  15   1   4      431.85      274.89     32.08 o 
  17   1   4     2107.53     2335.52    109.90 o 
  19   1   4     3069.53     3236.62    170.77 o 
  21   1   4      234.23      163.89     54.86 o 
 -28   2   4      795.25      813.27    245.35 o 
 -26   2   4     2174.15     2243.42     87.48 o 
 -24   2   4     2359.36     2432.98    105.69 o 
 -22   2   4     2935.86     2826.75     80.74 o 
 -20   2   4     6472.02     6979.68    162.50 o 
 -18   2   4     2481.14     2336.85    117.45 o 
 -16   2   4        0.47       13.57     13.02 o 
 -14   2   4      654.56      591.75     29.50 o 
 -12   2   4     9985.52     9814.09    239.26 o 
 -10   2   4        9.82       30.38      8.45 o 
  -8   2   4      706.10      554.23     33.63 o 
  -6   2   4    13049.73    11619.12    209.72 o 
  -4   2   4     1229.77     1231.99     35.11 o 
  -2   2   4     6105.32     6433.61    218.35 o 
   0   2   4        0.17       -8.90      8.90 o 
   2   2   4     3109.54     3025.14     93.94 o 
   4   2   4      914.33      770.57     28.30 o 
   6   2   4     1009.09      982.93     47.05 o 
   8   2   4      983.41      973.44     41.01 o 
  10   2   4    10190.27    11612.00    874.72 o 
  12   2   4     5337.04     5539.35    423.32 o 
  14   2   4      382.57      326.29     54.10 o 
  16   2   4        9.58       11.96     48.98 o 
  18   2   4       62.95       51.11    101.12 o 
  20   2   4       97.58       95.27     99.92 o 
 -27   3   4       26.57       67.12     40.75 o 
 -25   3   4      351.07      380.54     43.08 o 
 -23   3   4        0.55        7.32     37.01 o 
 -21   3   4      333.57      311.63     92.09 o 
 -19   3   4       10.88       19.59     26.44 o 
 -17   3   4      182.79      162.81     24.84 o 
 -15   3   4      210.19      181.47     33.42 o 
 -13   3   4     7262.77     6889.65    431.27 o 
 -11   3   4      200.39      145.21     28.08 o 
  -9   3   4      582.91      487.84     23.89 o 
  -7   3   4     2057.44     2096.04    102.54 o 
  -5   3   4     4753.46     4606.98    129.97 o 
  -3   3   4        0.41      -10.07     11.20 o 
  -1   3   4      503.40      630.52     29.00 o 
   1   3   4        2.09      -13.27     13.27 o 
   3   3   4     2025.04     1913.48     61.10 o 
   5   3   4     4957.14     5093.57    136.79 o 
   7   3   4      151.29      131.80     43.65 o 
   9   3   4     6151.80     7109.30    175.17 o 
  11   3   4     4031.39     4177.82    114.96 o 
  13   3   4      255.49      160.40     30.62 o 
  15   3   4       23.80       51.92     31.99 o 
  17   3   4      511.43      369.07     56.11 o 
  19   3   4      824.87      573.76     80.29 o 
 -26   4   4      611.62      723.47     70.73 o 
 -24   4   4      395.84      364.73     60.10 o 
 -22   4   4       76.51       92.26     35.03 o 
 -20   4   4        9.35      -12.80     27.94 o 
 -18   4   4     1735.89     1681.71     73.58 o 
 -16   4   4      910.61      779.48     65.75 o 
 -14   4   4      874.93      896.16     91.33 o 
 -12   4   4     3262.55     3018.67    134.76 o 
 -10   4   4     1111.72     1014.92     54.43 o 
  -8   4   4     2560.63     2518.11     89.80 o 
  -6   4   4     6783.29     7092.64    152.12 o 
  -4   4   4     1907.59     2175.83    142.16 o 
  -2   4   4     2410.44     2503.46    145.86 o 
   0   4   4      208.92      251.10     42.56 o 
   2   4   4      537.12      500.94     27.62 o 
   4   4   4     1990.70     1988.59     67.65 o 
   6   4   4      206.14      977.78    119.41 o 
   8   4   4      600.14      702.23    273.76 o 
  10   4   4       88.30      121.51     31.22 o 
  12   4   4      905.73      833.32     87.41 o 
  14   4   4     2330.74     2393.90    179.49 o 
  16   4   4      117.58       46.23    127.36 o 
  18   4   4      113.00       44.95     78.26 o 
 -23   5   4      253.57      206.02    130.51 o 
 -21   5   4        0.06        3.54     31.79 o 
 -19   5   4       42.27       28.78     21.57 o 
 -17   5   4      537.54      527.86     39.40 o 
 -15   5   4      111.93       91.21     22.46 o 
 -13   5   4       79.47       76.53     41.15 o 
 -11   5   4     3387.95     3487.42    119.84 o 
  -9   5   4     3367.77     3715.24    275.17 o 
  -7   5   4       58.76       61.12     17.64 o 
  -5   5   4      769.37      753.69     33.84 o 
  -3   5   4     6791.54     7155.02    223.36 o 
  -1   5   4      601.87      692.76     43.13 o 
   1   5   4      177.38      195.59     32.63 o 
   3   5   4       40.53       24.05     25.04 o 
   5   5   4      208.51      245.89    177.54 o 
   7   5   4      370.84      374.88     31.17 o 
   9   5   4        0.17      -30.98     30.98 o 
  11   5   4      260.03      253.07     54.64 o 
  13   5   4       84.76       96.01     40.15 o 
  15   5   4      303.25      263.92     66.84 o 
 -22   6   4      109.20       66.45    148.80 o 
 -20   6   4      238.45      241.77     42.60 o 
 -18   6   4       11.51      -29.01     32.38 o 
 -16   6   4      121.54       66.56     30.42 o 
 -14   6   4        1.23       14.90     31.35 o 
 -12   6   4      339.34      283.18     29.04 o 
 -10   6   4       21.40        4.22     40.17 o 
  -8   6   4      382.62      319.68     69.01 o 
  -6   6   4      736.36      748.05     37.74 o 
  -4   6   4      518.48      516.75     38.39 o 
  -2   6   4        0.10       -4.09     23.29 o 
   0   6   4      108.27      142.70     64.66 o 
   2   6   4      410.95      312.55     47.02 o 
   4   6   4        3.17        8.71     22.37 o 
   6   6   4      213.51      108.96     29.34 o 
   8   6   4        1.10      -11.77     21.66 o 
  10   6   4      262.73      154.67     49.63 o 
  12   6   4      162.71      152.45     56.22 o 
  14   6   4      252.24      365.73    117.56 o 
 -17   7   4        8.32       52.48     38.53 o 
 -15   7   4        4.75      -13.72     43.76 o 
 -13   7   4      254.10      208.10     50.07 o 
 -11   7   4      110.14       35.47     74.13 o 
  -9   7   4        0.02      -41.58     68.58 o 
  -7   7   4      639.00      491.01    109.83 o 
  -5   7   4      790.44      792.01     64.89 o 
  -3   7   4      398.30      280.63     48.48 o 
  -1   7   4      596.96      595.29     55.92 o 
   1   7   4       21.21      -45.44     47.89 o 
   3   7   4      606.56      563.49     53.24 o 
   5   7   4      196.65      117.12     51.05 o 
   7   7   4        8.38      -52.93     52.93 o 
   9   7   4        0.00      -45.28     61.40 o 
 -12   8   4     1108.32     1107.86     97.76 o 
 -10   8   4      576.81      375.84    167.52 o 
  -8   8   4        6.71       14.56    117.67 o 
  -4   8   4      177.48      237.08     89.04 o 
  -2   8   4       31.07       10.89     89.69 o 
   0   8   4      160.73       54.43     89.48 o 
   2   8   4        4.61      -36.84     53.99 o 
   4   8   4      189.28      245.09     69.09 o 
 -29   1   5       39.94        3.23     39.08 o 
 -27   1   5      439.23      455.96     41.56 o 
 -25   1   5      974.46      896.98     44.48 o 
 -23   1   5       97.84      127.18     33.53 o 
 -21   1   5       89.26      110.51     18.83 o 
 -19   1   5     2573.38     2525.73     75.00 o 
 -17   1   5     3885.90     3909.84     92.78 o 
 -15   1   5      375.08      471.09     45.50 o 
 -13   1   5     5181.24     5668.78    566.02 o 
 -11   1   5    20043.93    18492.69   1054.54 o 
  -9   1   5     4053.67     3653.17    105.66 o 
  -7   1   5     2431.47     1764.67     47.13 o 
  -5   1   5     6949.40     5043.05    139.11 o 
  -3   1   5     2875.07     2796.86    205.51 o 
  -1   1   5       66.22       30.26      9.08 o 
   1   1   5     4333.09     5238.34    123.84 o 
   3   1   5      286.55      361.00     21.86 o 
   5   1   5       41.22       51.86     44.63 o 
   7   1   5     2215.16     2578.26    123.22 o 
   9   1   5     2162.39     1969.64     78.70 o 
  11   1   5     1780.22     1791.09     58.64 o 
  13   1   5       78.84       62.24     28.41 o 
  15   1   5      422.73      383.70     53.88 o 
  17   1   5      934.30      898.65     72.83 o 
  19   1   5       52.65       69.21     78.59 o 
 -28   2   5      224.46      174.59     34.22 o 
 -26   2   5      285.55      232.88     55.84 o 
 -24   2   5       21.83       21.88     28.41 o 
 -22   2   5     1080.12     1133.73    102.21 o 
 -20   2   5      155.17      163.95     50.07 o 
 -18   2   5      137.02      140.31     17.59 o 
 -16   2   5      101.80      113.44     14.65 o 
 -14   2   5        9.49        7.83     12.08 o 
 -12   2   5     3617.67     2864.79     70.24 o 
 -10   2   5     1090.53      866.69    137.15 o 
  -8   2   5     3914.61     3610.20    183.20 o 
  -6   2   5    20766.42    17284.08    705.90 o 
  -4   2   5     5758.88     5232.83    207.14 o 
  -2   2   5       66.85       75.46     12.44 o 
   0   2   5     1226.83     1103.71     56.71 o 
   2   2   5      409.13      539.19     25.97 o 
   4   2   5     3935.92     3716.63    211.17 o 
   6   2   5     2468.59     2430.24     73.10 o 
   8   2   5      330.67      336.09     31.55 o 
  10   2   5     3441.20     3358.61     97.05 o 
  12   2   5     4553.14     4785.74    145.21 o 
  14   2   5      357.16      273.41     35.17 o 
  16   2   5      135.85      244.37     86.65 o 
  18   2   5      266.75      206.20     96.01 o 
 -27   3   5      995.38     1022.20     70.75 o 
 -25   3   5      480.96      476.53     93.83 o 
 -23   3   5     2211.17     2145.73    100.36 o 
 -21   3   5     1760.82     1688.26    101.88 o 
 -19   3   5     1759.08     1788.07    208.01 o 
 -17   3   5     4130.85     4227.26    123.11 o 
 -15   3   5     4174.06     3949.03    148.36 o 
 -13   3   5     9514.08     9201.66    508.11 o 
 -11   3   5    12433.47    11886.23    231.42 o 
  -9   3   5     3312.32     3545.15    273.43 o 
  -7   3   5      319.01      359.62     43.98 o 
  -5   3   5      924.53      956.49     38.75 o 
  -3   3   5       83.42       88.19     14.44 o 
  -1   3   5      407.85      452.57     20.82 o 
   1   3   5      555.38      518.59     29.39 o 
   3   3   5      810.69      814.87     42.13 o 
   5   3   5      533.95      483.71     56.17 o 
   7   3   5     1132.93     1224.36     99.38 o 
   9   3   5        5.90       75.12     23.84 o 
  11   3   5        4.62       21.79     48.00 o 
  13   3   5     1081.70      986.62     50.48 o 
  15   3   5      237.11      305.58     54.37 o 
  17   3   5        0.09        4.56    105.37 o 
 -26   4   5       54.55       60.06     63.24 o 
 -24   4   5       22.91       -3.62     44.04 o 
 -22   4   5      557.48      590.44    115.82 o 
 -20   4   5      865.62      742.02     93.61 o 
 -18   4   5       18.04       36.87     19.01 o 
 -16   4   5     1161.03     1112.73     39.97 o 
 -14   4   5      191.20      173.94     23.84 o 
 -12   4   5     2125.44     2341.24     64.56 o 
 -10   4   5      891.32      832.13     36.42 o 
  -8   4   5       28.11       65.98     14.04 o 
  -6   4   5      567.48      678.93     27.38 o 
  -4   4   5     9711.15     9713.75    217.81 o 
  -2   4   5      771.40      716.33     87.30 o 
   0   4   5      186.86      198.28     20.92 o 
   2   4   5       87.98       21.77     19.59 o 
   4   4   5     3898.21     3831.90    117.49 o 
   6   4   5     5507.21     5351.82    149.18 o 
   8   4   5        0.73       42.96     35.92 o 
  10   4   5     3616.28     3412.09    143.57 o 
  12   4   5     2725.17     2994.25    431.16 o 
  14   4   5     1155.85     1277.96    154.35 o 
  16   4   5        7.31      -19.21     46.96 o 
 -25   5   5     3401.36     3439.68    284.54 o 
 -23   5   5      389.78      356.17     42.93 o 
 -21   5   5     1021.06     1145.96     74.45 o 
 -19   5   5     3066.41     3546.61    212.04 o 
 -17   5   5     3035.45     2990.80     87.12 o 
 -15   5   5       22.64       -0.96     17.47 o 
 -13   5   5      995.29     1016.03     86.54 o 
 -11   5   5     3128.69     3386.35    172.96 o 
  -9   5   5     4753.37     4896.96    145.94 o 
  -7   5   5      393.40      398.48     31.23 o 
  -5   5   5      325.47      439.24     87.41 o 
  -3   5   5     2617.94     2931.62     96.25 o 
  -1   5   5     3600.41     3746.75    201.05 o 
   1   5   5        0.93      -19.66     19.66 o 
   3   5   5     3108.88     3115.95     88.35 o 
   5   5   5     1639.22     1674.47    131.06 o 
   7   5   5      109.04       89.21     32.98 o 
   9   5   5       80.38       93.91     38.86 o 
  11   5   5       83.16      145.71     86.97 o 
  13   5   5       61.14       41.76     55.30 o 
  15   5   5        1.28      -39.51     51.79 o 
 -22   6   5       51.59      -44.85    177.54 o 
 -20   6   5      544.04      465.15     53.99 o 
 -18   6   5      142.27      168.54     32.90 o 
 -16   6   5      165.13      184.62     32.08 o 
 -14   6   5        0.28      -21.59     21.59 o 
 -12   6   5       42.13       52.70     32.66 o 
 -10   6   5     1992.40     2106.47     80.97 o 
  -8   6   5     1423.45     1502.18     64.55 o 
  -6   6   5      294.66      310.28     33.36 o 
  -4   6   5     3090.48     3424.57    103.94 o 
  -2   6   5     4670.78     5163.54    235.88 o 
   0   6   5      720.53      613.67     52.25 o 
   2   6   5     3134.26     3198.22     95.07 o 
   4   6   5     4010.32     4228.77    153.26 o 
   6   6   5     1132.23     1095.42     60.96 o 
   8   6   5        3.62       24.49     36.51 o 
  10   6   5      270.50      383.03     62.00 o 
  12   6   5     1456.46     1375.34    109.89 o 
 -17   7   5     1390.76     1390.49     77.08 o 
 -15   7   5       54.22       18.27     33.10 o 
 -13   7   5      383.17      357.54     40.38 o 
 -11   7   5     1706.70     2047.94    126.16 o 
  -9   7   5     1682.49     1880.16    100.73 o 
  -7   7   5       36.31        3.06     31.89 o 
  -5   7   5     2179.83     2392.84    114.48 o 
  -3   7   5     2896.45     2808.15    132.77 o 
  -1   7   5      645.96      567.75     54.54 o 
   1   7   5      148.29      146.39     37.12 o 
   3   7   5        5.78        2.18     38.87 o 
   5   7   5      594.20      610.28     62.64 o 
   7   7   5      835.28      934.60    122.02 o 
   9   7   5        7.93       92.83     65.33 o 
 -12   8   5      502.98      559.11     76.15 o 
 -10   8   5      149.76      112.31     52.66 o 
  -8   8   5      258.82       32.44     71.62 o 
  -4   8   5     1393.38     1204.98    116.69 o 
  -2   8   5     1936.89     1732.25    166.98 o 
   0   8   5       77.02      146.08     93.61 o 
   2   8   5      846.84      748.35    187.66 o 
 -30   0   6     3417.85     3245.49    170.02 o 
 -28   0   6      104.82      139.33     43.98 o 
 -26   0   6     5658.01     5566.18    187.88 o 
 -24   0   6    19326.71    20638.50    562.98 o 
 -22   0   6     5673.58     6086.05    196.58 o 
 -20   0   6     2302.50     2278.24     89.04 o 
 -18   0   6     5957.46     6020.74    188.31 o 
 -16   0   6      157.61      253.19     22.21 o 
 -14   0   6       85.79      111.25     12.84 o 
 -12   0   6     1367.39     1858.73     60.30 o 
 -10   0   6    16579.92    14818.70    522.48 o 
  -8   0   6    27337.91    25195.86    607.39 o 
  -6   0   6       15.59      -12.84     13.06 o 
  -4   0   6    17685.92    18574.69    495.92 o 
  -2   0   6        8.25       15.46     13.06 o 
   0   0   6       56.48        4.35     19.81 o 
   2   0   6       24.34      109.29     24.38 o 
   4   0   6     9040.21    10091.32    328.08 o 
   6   0   6       42.05      -21.99     21.99 o 
   8   0   6      530.73      535.54     43.10 o 
  10   0   6        2.98        4.35     30.70 o 
  12   0   6      297.17      224.23     50.29 o 
  14   0   6      563.22      503.76     71.19 o 
  16   0   6      950.05      858.61    103.84 o 
  18   0   6       18.08       12.84     52.03 o 
 -29   1   6       11.79       12.34     32.44 o 
 -27   1   6       25.92       11.13     25.52 o 
 -25   1   6      118.76      154.60     23.40 o 
 -23   1   6     1420.84     1459.08     69.34 o 
 -21   1   6       34.40       20.57     15.39 o 
 -19   1   6     2677.74     2668.55     86.75 o 
 -17   1   6      872.53      829.24     43.10 o 
 -15   1   6       75.65       70.46     11.97 o 
 -13   1   6        6.27        7.75      7.59 o 
 -11   1   6      161.73      292.06     18.55 o 
  -9   1   6    10990.81     9189.24    240.37 o 
  -7   1   6    21150.40    17079.96    426.91 o 
  -5   1   6    10180.56    10630.89    457.39 o 
  -3   1   6      956.33      740.96     28.66 o 
  -1   1   6     3558.26     3594.69    106.24 o 
   1   1   6     2990.88     3348.19     85.36 o 
   3   1   6    21139.95    22174.04    987.38 o 
   5   1   6    10556.53    10741.01    299.77 o 
   7   1   6     3059.78     2797.14     80.28 o 
   9   1   6        5.97      -16.72     23.98 o 
  11   1   6      531.27      665.92    101.88 o 
  13   1   6     2088.82     2108.95     81.60 o 
  15   1   6       28.54      104.67     42.41 o 
  17   1   6      468.88      385.26     63.61 o 
 -28   2   6       82.22      105.20     32.35 o 
 -26   2   6     2958.89     3494.82     98.92 o 
 -24   2   6     3947.21     4120.53    109.85 o 
 -22   2   6     2936.26     2919.52     83.26 o 
 -20   2   6      255.09      227.50     18.15 o 
 -18   2   6     1160.96     1075.33     38.32 o 
 -16   2   6     6594.73     7121.22    455.54 o 
 -14   2   6      296.31      252.17     12.47 o 
 -12   2   6     7817.72     8192.55    260.04 o 
 -10   2   6     3559.32     3301.35     87.73 o 
  -8   2   6     2819.85     2380.99     63.46 o 
  -6   2   6     7935.34     8796.94    394.15 o 
  -4   2   6     1988.80     2012.05     97.64 o 
  -2   2   6      320.29      511.11     27.33 o 
   0   2   6     2034.88     2218.97     84.25 o 
   2   2   6      199.72      221.12     37.12 o 
   4   2   6       31.14        0.00     25.04 o 
   6   2   6     3619.81     3815.83    101.60 o 
   8   2   6      855.27     1053.83     52.40 o 
  10   2   6     1870.20     1836.75     65.04 o 
  12   2   6      870.06      665.97     43.27 o 
  14   2   6      160.69      252.65     68.79 o 
  16   2   6       21.96       67.61     66.40 o 
  18   2   6       12.42       23.04     43.54 o 
 -27   3   6       25.88       88.94     48.96 o 
 -25   3   6      568.63      555.69     44.61 o 
 -23   3   6      328.08      356.08     34.65 o 
 -21   3   6      297.99      257.92     29.16 o 
 -19   3   6       59.22       52.65     21.59 o 
 -17   3   6     5989.89     5988.97    387.83 o 
 -15   3   6     5511.74     5517.09    310.33 o 
 -13   3   6      336.43      274.11     19.81 o 
 -11   3   6     6739.58     6686.68    863.62 o 
  -9   3   6     3646.56     3299.52    211.61 o 
  -7   3   6     2129.44     1953.17     55.50 o 
  -5   3   6      829.41      735.17     56.17 o 
  -3   3   6     1292.44     1224.53     74.13 o 
  -1   3   6      683.98      721.66     74.02 o 
   1   3   6       39.67       -8.64     25.04 o 
   3   3   6        0.88      -15.91     32.55 o 
   5   3   6     2931.54     3022.73    147.49 o 
   7   3   6     3403.95     3491.45     91.51 o 
   9   3   6      614.78      612.47     42.56 o 
  11   3   6     1096.53     1277.28     58.74 o 
  13   3   6     1206.22     1311.42     98.18 o 
  15   3   6      705.62      545.18    117.78 o 
  17   3   6      714.72      598.78     78.25 o 
 -26   4   6      392.27      435.29     59.23 o 
 -24   4   6      783.61      801.84     53.02 o 
 -22   4   6      130.63      122.22     33.74 o 
 -20   4   6       77.47       82.12     41.47 o 
 -18   4   6       75.61       94.61     34.94 o 
 -16   4   6      241.48      199.85     19.20 o 
 -14   4   6       26.69      -13.01     14.46 o 
 -12   4   6       36.17       60.27     56.93 o 
 -10   4   6     2231.39     2506.13     75.96 o 
  -8   4   6     1924.94     1887.36     76.74 o 
  -6   4   6       69.66       64.22     15.83 o 
  -4   4   6      301.45      292.20     21.75 o 
  -2   4   6      908.08      834.68     35.88 o 
   0   4   6      103.02      105.19     19.31 o 
   2   4   6     2622.09     2706.65     87.11 o 
   4   4   6     1676.10     1503.40    153.15 o 
   6   4   6      101.41      229.00    225.54 o 
   8   4   6     1898.55     1748.36    235.99 o 
  10   4   6      183.53      241.81     59.54 o 
  12   4   6        3.26       13.70     36.19 o 
  14   4   6     1016.53      933.40    155.77 o 
 -25   5   6       92.38       21.77    104.50 o 
 -23   5   6       26.70       55.31     29.18 o 
 -21   5   6      313.96      303.29     36.03 o 
 -19   5   6     2639.72     2670.30     83.44 o 
 -17   5   6     1841.10     1771.43     59.71 o 
 -15   5   6     1511.13     1326.11     82.84 o 
 -13   5   6       24.69       30.26     19.59 o 
 -11   5   6     1208.96     1258.32    128.66 o 
  -9   5   6      557.08      501.21     24.89 o 
  -7   5   6      632.63      619.20     65.75 o 
  -5   5   6       85.04       87.78     24.47 o 
  -3   5   6      591.00      534.18     34.66 o 
  -1   5   6      535.32      534.48     31.95 o 
   1   5   6      553.85      512.90     43.10 o 
   3   5   6       56.34       41.83     26.30 o 
   5   5   6      506.75      517.81     34.53 o 
   7   5   6      444.56      415.45     44.41 o 
   9   5   6        0.08       -3.72     49.85 o 
  11   5   6      111.47      145.18     51.26 o 
  13   5   6        1.32      -53.03     57.47 o 
 -22   6   6      256.31      202.09     59.34 o 
 -20   6   6      410.33      411.85     40.01 o 
 -18   6   6        1.13       21.16     26.74 o 
 -16   6   6        3.50       12.92     91.33 o 
 -14   6   6       87.54       58.96     24.16 o 
 -12   6   6      314.70      307.91     36.78 o 
 -10   6   6        1.55      -26.23     26.23 o 
  -8   6   6      378.71      446.64     36.35 o 
  -6   6   6        0.22      -25.77     27.10 o 
  -4   6   6       21.42       -6.82     30.26 o 
  -2   6   6       50.09       73.69     28.41 o 
   0   6   6        0.02       13.51     27.05 o 
   2   6   6       53.39       17.39     28.09 o 
   4   6   6       17.71        4.34    111.14 o 
   6   6   6        7.54       66.77     53.25 o 
   8   6   6       13.58      -26.05     53.33 o 
  10   6   6       95.04       79.39     74.02 o 
 -19   7   6       31.95       54.43     69.45 o 
 -17   7   6      180.78      244.24     53.45 o 
 -15   7   6       74.39       16.68     42.34 o 
 -13   7   6       19.14       20.32     29.13 o 
 -11   7   6       14.46       56.82     41.92 o 
  -9   7   6       73.40       56.38     51.81 o 
  -7   7   6        0.24       -5.31     39.42 o 
  -5   7   6       41.95       81.06     43.67 o 
  -3   7   6      149.97      130.17     39.65 o 
  -1   7   6      206.68      105.94     38.90 o 
   1   7   6        1.72      -21.64     38.00 o 
   3   7   6        1.13       40.15     53.19 o 
   5   7   6       61.52      -15.03     48.94 o 
   7   7   6       62.87       12.41     53.12 o 
 -12   8   6      121.00      224.23     90.78 o 
  -8   8   6       95.16       84.47     56.60 o 
  -6   8   6       43.04      124.31     78.15 o 
  -4   8   6      440.74      400.57    104.50 o 
  -2   8   6      239.89      166.98     71.19 o 
   0   8   6      102.50      185.11     64.66 o 
 -29   1   7      338.48      321.46     35.40 o 
 -27   1   7      158.96      117.17     25.59 o 
 -25   1   7      229.61      189.92     22.14 o 
 -23   1   7     3253.05     3379.91     80.51 o 
 -21   1   7        0.36       11.44     14.54 o 
 -19   1   7     2312.62     2181.02     53.90 o 
 -17   1   7     2327.17     2424.44    119.52 o 
 -15   1   7      544.50      534.17     36.25 o 
 -13   1   7     2327.61     2423.54     74.72 o 
 -11   1   7     2407.37     2483.10    111.68 o 
  -9   1   7     2173.78     2231.94     75.11 o 
  -7   1   7      197.35      273.41     43.87 o 
  -5   1   7      146.30      148.50     14.31 o 
  -3   1   7     1941.44     2302.04     64.85 o 
  -1   1   7    13279.75    14799.30    694.03 o 
   1   1   7     2205.01     2177.01     61.57 o 
   3   1   7     3749.50     3967.87     99.52 o 
   5   1   7       78.13       65.96     22.18 o 
   7   1   7     2922.72     2998.19    222.38 o 
   9   1   7     1219.06     1327.03     66.29 o 
  11   1   7     2806.10     2545.27     91.52 o 
  13   1   7        0.68       64.67     52.36 o 
  15   1   7       36.46       21.86     99.82 o 
  17   1   7      449.13      297.42     69.56 o 
 -30   2   7       88.33       73.80     71.41 o 
 -28   2   7        4.80      -24.55     24.55 o 
 -26   2   7        0.01      -21.48     21.48 o 
 -24   2   7       66.19       64.18     38.10 o 
 -22   2   7      761.55      730.57     50.40 o 
 -20   2   7     2047.26     2016.50     74.23 o 
 -18   2   7      586.03      601.67     50.29 o 
 -16   2   7     1599.85     1607.70     39.74 o 
 -14   2   7     2351.80     2176.50    150.65 o 
 -12   2   7     1971.71     1925.14     77.83 o 
 -10   2   7     4334.64     3684.81    101.88 o 
  -8   2   7     1963.74     1596.83     48.66 o 
  -6   2   7       47.64       63.63     10.34 o 
  -4   2   7        0.04        8.09     11.98 o 
  -2   2   7      579.78      714.24     32.07 o 
   0   2   7       27.94       67.61     41.69 o 
   2   2   7      189.46      200.39     19.56 o 
   4   2   7       25.67       61.00     20.35 o 
   6   2   7     5346.15     5699.06    140.33 o 
   8   2   7      258.83      267.42     31.35 o 
  10   2   7      153.59      146.74     28.80 o 
  12   2   7      284.74      205.46     42.01 o 
  14   2   7        1.92       79.29     46.54 o 
  16   2   7      296.55      422.11     89.91 o 
 -29   3   7       39.45      -19.59     56.60 o 
 -27   3   7      200.25      238.21     39.29 o 
 -25   3   7      665.14      638.33     44.01 o 
 -23   3   7      193.88      140.21     28.61 o 
 -21   3   7     1618.14     1555.33     60.52 o 
 -19   3   7       42.78       67.06     17.63 o 
 -17   3   7     9200.26     8861.11    171.13 o 
 -15   3   7    14411.12    13789.91    252.69 o 
 -13   3   7       95.26      105.86     23.19 o 
 -11   3   7     1810.17     2059.58    140.20 o 
  -9   3   7      384.55      351.76     26.89 o 
  -7   3   7     2516.20     2850.60    160.66 o 
  -5   3   7      782.96      869.30     36.90 o 
  -3   3   7     5118.06     5352.85    303.15 o 
  -1   3   7     1252.16     1095.74     45.14 o 
   1   3   7      909.53      760.58     39.54 o 
   3   3   7      205.43      205.22     26.12 o 
   5   3   7      294.54      295.84     40.71 o 
   7   3   7       36.60       39.77     25.18 o 
   9   3   7        9.49       -6.18     28.19 o 
  11   3   7       50.09        9.90     72.82 o 
  13   3   7      330.21      269.54    120.28 o 
  15   3   7        8.56       43.43     42.95 o 
 -26   4   7       84.86       38.45     70.86 o 
 -24   4   7      476.43      502.97     38.64 o 
 -22   4   7      779.33      846.09     59.54 o 
 -20   4   7      915.18      946.81     37.12 o 
 -18   4   7      187.52      223.12     32.55 o 
 -16   4   7     1731.87     1825.62     74.67 o 
 -14   4   7      747.42      683.52     29.49 o 
 -12   4   7      184.91      231.23     53.55 o 
 -10   4   7     4578.91     4964.48    184.18 o 
  -8   4   7     2753.23     2725.04    247.20 o 
  -6   4   7      492.60      528.08     32.87 o 
  -4   4   7      115.37      112.13     21.41 o 
  -2   4   7      831.36      835.80     35.43 o 
   0   4   7     2311.75     2241.75     76.63 o 
   2   4   7      679.76      737.45     66.73 o 
   4   4   7     3499.94     3497.52    115.21 o 
   6   4   7     2636.75     2714.38    102.81 o 
   8   4   7     2549.66     2612.64     95.03 o 
  10   4   7       30.85        4.48     53.07 o 
  12   4   7      416.63      426.45     74.39 o 
  14   4   7     1924.31     1860.88    285.19 o 
 -25   5   7     2823.92     3140.12    240.56 o 
 -23   5   7     2357.09     2549.99    125.41 o 
 -21   5   7        0.46       -5.04     23.35 o 
 -19   5   7      914.89      945.17     42.58 o 
 -17   5   7     1943.08     2088.85     94.59 o 
 -15   5   7     2507.01     2423.16     65.79 o 
 -13   5   7      575.13      500.03     34.99 o 
 -11   5   7      791.37     1004.42     46.66 o 
  -9   5   7     4836.00     4901.67    139.69 o 
  -7   5   7     1344.38     1394.89     94.59 o 
  -5   5   7        6.10        4.85     17.52 o 
  -3   5   7      582.21      504.54     32.30 o 
  -1   5   7     1181.20     1060.21    126.70 o 
   1   5   7      149.26       92.25     32.98 o 
   3   5   7       63.16       44.75     25.33 o 
   5   5   7       37.30       34.11     30.76 o 
   7   5   7        8.72       31.51     55.51 o 
   9   5   7        1.94       24.29     44.18 o 
  11   5   7      160.33      -55.23     56.71 o 
 -22   6   7      317.44      302.82    102.32 o 
 -20   6   7      191.17      152.71     47.61 o 
 -18   6   7      550.75      499.05     49.20 o 
 -16   6   7      707.63      634.50     41.79 o 
 -14   6   7      506.76      533.09     35.27 o 
 -12   6   7       14.92       14.62     24.93 o 
 -10   6   7     1593.14     1798.86     94.92 o 
  -8   6   7     2845.90     3144.69    137.37 o 
  -6   6   7      817.95      737.89     85.01 o 
  -4   6   7      791.83      716.10    120.39 o 
  -2   6   7     6392.06     6660.08    155.60 o 
   0   6   7     3098.27     3490.64    105.07 o 
   2   6   7      105.64       80.41     37.31 o 
   4   6   7      463.64      511.85     59.48 o 
   6   6   7     3157.16     3409.96    265.60 o 
   8   6   7     1758.38     1747.53    203.12 o 
 -17   7   7     1464.54     1697.87    102.33 o 
 -15   7   7      224.19      187.70     78.26 o 
 -13   7   7       45.41       37.99    101.23 o 
 -11   7   7      911.81      770.66     93.18 o 
  -9   7   7      771.59      794.17     78.81 o 
  -7   7   7      411.56      374.12     53.43 o 
  -5   7   7        3.02       89.53     44.98 o 
  -3   7   7        2.23       32.14     46.71 o 
  -1   7   7      139.66      211.38     68.79 o 
   1   7   7      303.53      325.26     55.06 o 
   3   7   7       15.68      -96.48    119.84 o 
   5   7   7      127.20      125.44    111.25 o 
  -6   8   7      223.99       41.36     91.43 o 
  -4   8   7      636.49      606.95    119.52 o 
 -30   0   8     7037.34     8261.10    466.53 o 
 -28   0   8     3147.47     3639.53    151.96 o 
 -26   0   8       42.02       26.34     26.34 o 
 -24   0   8     6740.19     7564.03    227.28 o 
 -22   0   8     5482.44     5955.65    172.85 o 
 -20   0   8     1014.14     1094.38     49.42 o 
 -18   0   8     8220.81     8042.10    225.97 o 
 -16   0   8     4251.50     4957.27    138.02 o 
 -14   0   8    13326.38    14784.52    533.37 o 
 -12   0   8    10124.46     9554.90    237.08 o 
 -10   0   8      614.12      595.41     25.04 o 
  -8   0   8     7313.39     6591.12    280.40 o 
  -6   0   8     1545.92     1670.64     57.26 o 
  -4   0   8      284.96      348.32     24.38 o 
  -2   0   8      391.37      415.81     28.52 o 
   0   0   8     2200.42     2464.59    111.25 o 
   2   0   8      259.48      217.48     28.95 o 
   4   0   8     1316.97     1368.90     69.01 o 
   6   0   8     1506.25     1481.67    111.46 o 
   8   0   8     2032.04     2035.72     96.88 o 
  10   0   8      319.86      217.48     52.25 o 
  12   0   8      145.65      180.47     77.72 o 
  14   0   8      646.41      482.86     98.40 o 
 -31   1   8      658.27      606.95     91.87 o 
 -29   1   8      467.41      387.08     56.06 o 
 -27   1   8       92.58       72.90     22.52 o 
 -25   1   8     2298.76     2214.48     62.10 o 
 -23   1   8     3579.89     3690.68    150.00 o 
 -21   1   8      937.47      903.49     42.02 o 
 -19   1   8     1051.93     1094.81     49.42 o 
 -17   1   8     4661.39     4767.72    161.32 o 
 -15   1   8    17099.83    16450.98    418.30 o 
 -13   1   8    13599.07    12539.58    459.78 o 
 -11   1   8     5102.06     5029.77    185.26 o 
  -9   1   8     1096.82      942.17     81.86 o 
  -7   1   8    12959.67    12155.72   1369.78 o 
  -5   1   8     4872.81     5234.96    317.52 o 
  -3   1   8     2761.78     2762.30     75.40 o 
  -1   1   8    10424.55    10735.63    241.87 o 
   1   1   8     4779.73     4831.07    149.56 o 
   3   1   8     2752.60     2528.29     76.08 o 
   5   1   8       71.46      135.16     23.48 o 
   7   1   8     3235.98     3258.42    101.23 o 
   9   1   8     1924.85     1903.14     70.11 o 
  11   1   8       56.53       48.09     44.63 o 
  13   1   8      927.64     1036.86     99.27 o 
  15   1   8      713.17      696.01     82.40 o 
 -30   2   8     3666.12     3543.56    239.25 o 
 -28   2   8     1955.05     2065.33     86.11 o 
 -26   2   8      161.65      136.91     22.66 o 
 -24   2   8     1670.47     1794.01     89.80 o 
 -22   2   8     1432.18     1540.06     74.02 o 
 -20   2   8     1447.52     1604.82     56.60 o 
 -18   2   8      915.40      817.85     89.80 o 
 -16   2   8    12246.90    11159.61    493.75 o 
 -14   2   8     7622.77     7505.02    214.25 o 
 -12   2   8      326.37      279.09     34.40 o 
 -10   2   8       67.60       72.34      7.46 o 
  -8   2   8       68.74      114.82     10.51 o 
  -6   2   8     1765.18     1865.63    156.85 o 
  -4   2   8      110.63       85.97     15.12 o 
  -2   2   8       61.99       74.49     33.42 o 
   0   2   8     2354.61     2435.24    102.65 o 
   2   2   8      667.11      694.86     38.21 o 
   4   2   8      222.34      182.42     26.09 o 
   6   2   8      149.62      174.22     61.17 o 
   8   2   8     1872.35     1983.65     67.57 o 
  10   2   8      261.17      264.90     55.42 o 
  12   2   8        0.07      -40.77     40.77 o 
  14   2   8        1.87      -64.88     78.48 o 
 -29   3   8      112.81      137.15     83.16 o 
 -27   3   8      185.47      142.13     31.64 o 
 -25   3   8      330.46      251.17     41.69 o 
 -23   3   8     2061.15     2258.68     59.85 o 
 -21   3   8     1440.74     1417.71     44.90 o 
 -19   3   8      664.41      632.42     22.30 o 
 -17   3   8     8724.84     8274.00    442.80 o 
 -15   3   8     3119.28     3058.69    165.56 o 
 -13   3   8     3246.06     3327.09    125.40 o 
 -11   3   8       94.76       72.54     12.08 o 
  -9   3   8     2124.70     1917.99     85.45 o 
  -7   3   8     2853.27     2963.89    176.01 o 
  -5   3   8      571.21      696.65     27.58 o 
  -3   3   8       34.67       24.92     16.65 o 
  -1   3   8     4382.90     4617.32    216.83 o 
   1   3   8     9323.80     9293.09    233.44 o 
   3   3   8        5.35       -2.86     30.26 o 
   5   3   8     1008.36     1012.44     48.28 o 
   7   3   8      323.52      317.81     34.62 o 
   9   3   8      493.81      336.81     60.13 o 
  11   3   8      331.75      279.29     55.03 o 
  13   3   8      271.86      157.72     61.30 o 
 -28   4   8      155.44       50.29     97.97 o 
 -26   4   8      154.25       44.99     49.55 o 
 -24   4   8      245.10      321.34     28.14 o 
 -22   4   8     1125.37     1250.92    100.90 o 
 -20   4   8       41.59       48.87     42.56 o 
 -18   4   8       42.56       39.42     14.15 o 
 -16   4   8        0.79       -2.22     25.04 o 
 -14   4   8      261.23      230.63     16.33 o 
 -12   4   8     1452.39     1383.41    104.06 o 
 -10   4   8        0.15        3.02     27.32 o 
  -8   4   8      257.44      286.94     23.11 o 
  -6   4   8      431.59      514.45     31.59 o 
  -4   4   8     1029.66     1133.46     41.59 o 
  -2   4   8       60.88       35.66     21.96 o 
   0   4   8       57.65       26.55     21.86 o 
   2   4   8     3303.50     3015.45     97.64 o 
   4   4   8     1155.02     1073.88     50.87 o 
   6   4   8      343.77      417.34     45.83 o 
   8   4   8      205.13      176.21     56.10 o 
  10   4   8       66.63      -15.68     45.07 o 
  12   4   8      426.93      297.87     61.58 o 
 -25   5   8      103.49      111.25     87.52 o 
 -23   5   8       14.23      -21.77     76.20 o 
 -21   5   8       17.08       29.82     18.82 o 
 -19   5   8       52.69       56.05     20.57 o 
 -17   5   8      707.83      655.69     90.02 o 
 -15   5   8     4518.94     4515.16    174.60 o 
 -13   5   8      278.37      357.26     32.88 o 
 -11   5   8     2065.63     1987.34    124.31 o 
  -9   5   8     1199.65     1272.57     96.99 o 
  -7   5   8        0.41       20.53     40.17 o 
  -5   5   8      182.09      201.54     25.45 o 
  -3   5   8      402.53      377.35     30.20 o 
  -1   5   8      189.83      144.92     25.85 o 
   1   5   8        1.21      -14.48     87.08 o 
   3   5   8      962.37      998.26     53.01 o 
   5   5   8        6.93      -18.13     33.29 o 
   7   5   8      933.04      937.39    111.14 o 
   9   5   8      162.23      119.38     43.78 o 
 -22   6   8        9.36      120.17     98.18 o 
 -20   6   8      716.95      513.35     57.70 o 
 -18   6   8      284.86      273.42     32.18 o 
 -16   6   8        7.07       28.76     22.53 o 
 -14   6   8        9.16       53.30     27.83 o 
 -12   6   8       18.72       41.36     32.44 o 
 -10   6   8      304.08      265.94     84.79 o 
  -8   6   8      217.22      145.64     28.09 o 
  -6   6   8      114.08      107.95     27.41 o 
  -4   6   8      379.23      323.60     30.03 o 
  -2   6   8      478.49      412.10     59.21 o 
   0   6   8      351.31      303.27     97.09 o 
   2   6   8      553.19      612.33     54.87 o 
   4   6   8      713.11      767.27     97.31 o 
   6   6   8       27.62       50.22     58.29 o 
 -17   7   8        9.71      -10.89     96.22 o 
 -15   7   8        1.29      -64.33     64.33 o 
 -13   7   8       13.50      -17.20     47.68 o 
 -11   7   8        0.51      -21.77     52.25 o 
  -9   7   8       17.66       49.28     39.92 o 
  -7   7   8      338.92      270.08     63.46 o 
  -5   7   8      232.48      256.39     52.45 o 
  -3   7   8       19.73       60.36     69.77 o 
  -1   7   8       56.75      -49.58     49.58 o 
   1   7   8       51.54       52.71     68.90 o 
   3   7   8       24.36      -58.14     80.55 o 
 -31   1   9      310.74      393.17     79.46 o 
 -29   1   9       59.19      109.18     49.85 o 
 -27   1   9        2.25        4.82     19.11 o 
 -25   1   9       80.71       67.36     16.93 o 
 -23   1   9      479.83      467.62     21.47 o 
 -21   1   9       12.88       43.06      9.88 o 
 -19   1   9      557.02      618.59     34.47 o 
 -17   1   9     1016.04     1065.56     71.73 o 
 -15   1   9     1495.50     1449.67     67.49 o 
 -13   1   9      485.07      450.64     37.66 o 
 -11   1   9      305.29      409.40     29.72 o 
  -9   1   9     2447.79     2324.23    141.72 o 
  -7   1   9      706.48      695.67     28.23 o 
  -5   1   9       95.67       76.43     22.75 o 
  -3   1   9       29.41       15.36     20.68 o 
  -1   1   9     3444.80     4011.23    106.53 o 
   1   1   9      525.46      529.03     46.15 o 
   3   1   9       41.33       52.29     20.60 o 
   5   1   9        1.59      -10.19     42.34 o 
   7   1   9        0.03       28.16     29.39 o 
   9   1   9      274.16      238.11     65.64 o 
  11   1   9        6.17       19.75     75.22 o 
  13   1   9       62.80       47.61     56.88 o 
 -30   2   9      372.20      171.98     83.16 o 
 -28   2   9      403.48      336.22    112.01 o 
 -26   2   9      483.23      501.68     33.63 o 
 -24   2   9       12.82       22.40     34.83 o 
 -22   2   9      475.20      520.67     24.06 o 
 -20   2   9     1554.92     1638.13     70.46 o 
 -18   2   9     1653.22     1757.67    121.15 o 
 -16   2   9     7372.19     7135.17    442.26 o 
 -14   2   9    12909.24    13989.91    551.87 o 
 -12   2   9     3354.42     3224.37    148.47 o 
 -10   2   9     2016.05     1720.01    131.38 o 
  -8   2   9        4.09       -4.12     14.04 o 
  -6   2   9      895.63      991.80     43.87 o 
  -4   2   9       19.50        2.20     13.93 o 
  -2   2   9      433.87      531.39     32.53 o 
   0   2   9     1484.79     1634.00     56.60 o 
   2   2   9     1919.25     1876.54     64.66 o 
   4   2   9     2355.86     2290.89    134.32 o 
   6   2   9       25.51      127.76     65.09 o 
   8   2   9      689.79      730.81     66.51 o 
  10   2   9        2.26      -63.34     66.40 o 
  12   2   9       45.03      -28.79     76.96 o 
 -29   3   9      405.56      361.79     67.71 o 
 -27   3   9       60.29       72.86     43.92 o 
 -25   3   9      768.93      838.06     41.15 o 
 -23   3   9      126.49      168.59     15.30 o 
 -21   3   9     1400.05     1475.26     89.48 o 
 -19   3   9      180.80      175.42     34.25 o 
 -17   3   9     2346.69     2492.46    135.19 o 
 -15   3   9     2519.70     2357.34    294.77 o 
 -13   3   9      119.26      134.97      8.71 o 
 -11   3   9      142.82      138.83     12.77 o 
  -9   3   9       82.14       84.23     15.32 o 
  -7   3   9     2598.85     2619.00    183.96 o 
  -5   3   9     1726.83     1816.40     61.07 o 
  -3   3   9      797.43      795.76     48.22 o 
  -1   3   9      415.38      428.87     31.77 o 
   1   3   9     1305.00     1308.04     81.96 o 
   3   3   9      259.24      261.08     47.02 o 
   5   3   9        0.93       41.61     30.38 o 
   7   3   9      455.45      490.89     48.77 o 
   9   3   9       75.20       44.22     67.38 o 
  11   3   9        8.50       24.49     56.38 o 
 -28   4   9      798.20      971.38    128.01 o 
 -26   4   9       39.02       11.80     43.37 o 
 -24   4   9       13.35       42.27     64.22 o 
 -22   4   9     1795.70     1892.98     55.66 o 
 -20   4   9     2893.49     2911.53     89.58 o 
 -18   4   9      154.12      190.61     70.64 o 
 -16   4   9     2405.82     2379.48     62.22 o 
 -14   4   9     7407.46     7670.64    157.54 o 
 -12   4   9     2982.75     2750.44     92.96 o 
 -10   4   9        8.53       -9.91     15.12 o 
  -8   4   9     4869.04     4765.73    121.58 o 
  -6   4   9     1488.64     1593.38     71.95 o 
  -4   4   9      663.10      654.23     92.20 o 
  -2   4   9      195.36      200.65     23.17 o 
   0   4   9     7132.85     6841.78    186.92 o 
   2   4   9     5121.05     5160.43    163.60 o 
   4   4   9       25.58       12.37     31.68 o 
   6   4   9      434.87      369.80     49.78 o 
   8   4   9      274.13      238.42     61.86 o 
  10   4   9      500.72      497.99     77.18 o 
 -25   5   9      161.74      158.70     87.08 o 
 -23   5   9     2856.34     2969.88    244.04 o 
 -21   5   9      704.27      792.23     45.31 o 
 -19   5   9      255.48      323.29     38.10 o 
 -17   5   9     1120.18     1187.15    122.57 o 
 -15   5   9      290.39      249.23     22.03 o 
 -13   5   9      265.72      244.26     32.00 o 
 -11   5   9       96.84       96.43     30.80 o 
  -9   5   9      473.41      455.18     45.06 o 
  -7   5   9      482.86      470.07     42.13 o 
  -5   5   9      218.99      265.10     29.43 o 
  -3   5   9        0.15       -4.71     17.30 o 
  -1   5   9      590.44      518.10     46.59 o 
   1   5   9       20.85      -33.62     33.62 o 
   3   5   9        3.34       -0.22     28.19 o 
   5   5   9        1.53       82.62     55.57 o 
   7   5   9      180.14       77.24     80.33 o 
 -22   6   9     1117.64     1218.04    146.51 o 
 -20   6   9      299.11      269.73     98.18 o 
 -18   6   9        4.88       -9.89     32.25 o 
 -16   6   9      931.42      928.38     66.51 o 
 -14   6   9     1199.96     1237.63     95.14 o 
 -12   6   9      457.74      351.80     38.53 o 
 -10   6   9       39.31       76.78     26.45 o 
  -8   6   9     3064.01     3288.23    124.61 o 
  -6   6   9     5459.87     5824.85    184.17 o 
  -4   6   9      445.63      400.83     42.04 o 
  -2   6   9     1862.91     1932.14     81.11 o 
   0   6   9     1737.55     1754.60     96.55 o 
   2   6   9     1117.75     1188.69     88.64 o 
   4   6   9      227.65      271.81     66.12 o 
 -17   7   9      106.37       87.08     95.79 o 
 -11   7   9      418.73      417.55     66.83 o 
  -9   7   9      277.74      307.86     50.80 o 
  -7   7   9       38.88       21.08     58.89 o 
  -5   7   9      203.89      231.49     67.92 o 
  -3   7   9       52.89      -30.45     43.17 o 
  -1   7   9      337.80      377.83     56.88 o 
 -28   0  10     1004.18     1054.54     63.57 o 
 -26   0  10      426.20      474.81     36.57 o 
 -24   0  10     3415.72     3611.44    106.46 o 
 -22   0  10     8648.84     9238.36    233.16 o 
 -20   0  10       18.98       19.59     17.42 o 
 -18   0  10     2694.81     3347.37    140.42 o 
 -16   0  10     1781.35     1558.09     47.89 o 
 -14   0  10     2827.46     2332.01     72.06 o 
 -12   0  10     4217.96     4038.36    112.77 o 
 -10   0  10     5830.06     5685.26    246.22 o 
  -8   0  10       94.99       56.38     23.73 o 
  -6   0  10      227.83      193.32     23.29 o 
  -4   0  10     1020.16      875.16     47.02 o 
  -2   0  10       90.82      115.16     30.04 o 
   0   0  10      530.90      529.01     47.24 o 
   2   0  10     3582.72     3555.71    144.77 o 
   4   0  10     1795.17     1790.81     90.78 o 
   6   0  10      573.01      625.46     58.34 o 
   8   0  10       16.98       58.56     67.05 o 
  10   0  10      184.51      171.98     83.16 o 
  12   0  10      468.16      630.03    114.73 o 
 -29   1  10     1985.38     2112.14    167.19 o 
 -27   1  10     1334.76     1579.84     48.46 o 
 -25   1  10      698.43      692.09     43.00 o 
 -23   1  10    12067.48    12429.92    435.18 o 
 -21   1  10     9201.60    10327.51    284.55 o 
 -19   1  10     1891.55     2141.29     95.35 o 
 -17   1  10     2211.10     1944.07     90.56 o 
 -15   1  10     4441.19     4206.20    193.75 o 
 -13   1  10    10715.20     9979.20    261.02 o 
 -11   1  10     5816.63     5996.00    450.21 o 
  -9   1  10        0.11        8.29      9.54 o 
  -7   1  10    12552.07    12470.11    655.93 o 
  -5   1  10    16728.74    16744.62    834.67 o 
  -3   1  10     2054.07     2069.23    129.42 o 
  -1   1  10     2197.21     2510.82     67.23 o 
   1   1  10     7625.06     8149.30    182.05 o 
   3   1  10     8012.90     8259.03    275.83 o 
   5   1  10     2110.37     1797.81    168.28 o 
   7   1  10       73.94      118.88     31.46 o 
   9   1  10     1275.22     1161.65     89.98 o 
  11   1  10      161.47      181.85     64.03 o 
 -30   2  10     1052.96     1267.46    123.00 o 
 -28   2  10     1031.06      981.34    101.34 o 
 -26   2  10      107.86      117.49     28.08 o 
 -24   2  10      192.55      253.41     39.31 o 
 -22   2  10      561.64      584.15     42.69 o 
 -20   2  10     6141.50     6579.69    187.34 o 
 -18   2  10       29.81       28.99     38.10 o 
 -16   2  10      439.54      419.51     42.02 o 
 -14   2  10     3739.78     3315.15    161.10 o 
 -12   2  10       72.49       43.32     14.15 o 
 -10   2  10     1195.19     1042.27     50.29 o 
  -8   2  10        1.51        0.11     12.19 o 
  -6   2  10     1138.04     1093.35     95.57 o 
  -4   2  10      896.97      835.72     77.61 o 
  -2   2  10      190.70      170.94     48.87 o 
   0   2  10      514.13      545.39     32.91 o 
   2   2  10      124.77       99.05     26.15 o 
   4   2  10     1068.11     1192.72     67.60 o 
   6   2  10      176.81      180.43     43.65 o 
   8   2  10      200.05      188.91     53.55 o 
  10   2  10      273.07      243.70     52.26 o 
 -29   3  10       79.98       73.36     46.48 o 
 -27   3  10        7.75      -15.14     52.14 o 
 -25   3  10      310.67      310.69     59.11 o 
 -23   3  10      620.33      526.14     45.63 o 
 -21   3  10     5095.17     5256.84    582.68 o 
 -19   3  10     1791.36     1842.20     77.54 o 
 -17   3  10      158.84      155.96     28.14 o 
 -15   3  10     6490.27     6500.56    308.48 o 
 -13   3  10     6533.13     5594.05    153.48 o 
 -11   3  10      398.62      377.18     21.12 o 
  -9   3  10     3597.09     3379.77     84.47 o 
  -7   3  10     4351.57     4095.89     95.03 o 
  -5   3  10     1535.63     1503.18     64.55 o 
  -3   3  10      961.94      995.08     66.62 o 
  -1   3  10      267.74      234.81     45.28 o 
   1   3  10     3512.10     3654.35    114.74 o 
   3   3  10     2473.56     2541.41    147.38 o 
   5   3  10      307.30      382.42     40.68 o 
   7   3  10       58.14       81.06     46.27 o 
   9   3  10      212.88      216.40     64.36 o 
 -28   4  10      398.13      433.01    101.01 o 
 -26   4  10      457.41      505.72     92.31 o 
 -24   4  10       56.48      111.49     43.35 o 
 -22   4  10      577.55      558.65     51.90 o 
 -20   4  10       29.97       25.26     35.15 o 
 -18   4  10       10.24       25.87     32.43 o 
 -16   4  10        1.74        2.18      6.53 o 
 -14   4  10      108.68       41.36     17.42 o 
 -12   4  10     3514.72     3317.53     91.42 o 
 -10   4  10     6428.18     6879.70    813.33 o 
  -8   4  10     1822.80     1724.05     80.66 o 
  -6   4  10       39.75       64.67     31.57 o 
  -4   4  10       29.11       10.45     21.74 o 
  -2   4  10     1052.79      956.13     43.03 o 
   0   4  10      120.36       78.15     27.82 o 
   2   4  10      273.28      261.95     41.11 o 
   4   4  10      159.51      222.80     46.48 o 
   6   4  10      100.15       74.02     56.55 o 
   8   4  10     1212.52     1230.72     99.36 o 
 -25   5  10      250.27      304.56     96.01 o 
 -23   5  10       67.70       69.66     56.82 o 
 -21   5  10       54.20       29.10     44.57 o 
 -19   5  10      807.85      742.08     29.14 o 
 -17   5  10        5.56      -12.19     54.32 o 
 -15   5  10      397.20      374.88     25.25 o 
 -13   5  10       11.81       17.20     21.77 o 
 -11   5  10       16.87       46.07     21.77 o 
  -9   5  10      167.88      174.41     26.66 o 
  -7   5  10      798.14      843.87     45.17 o 
  -5   5  10      958.46      964.54     60.30 o 
  -3   5  10      118.45       93.02     24.54 o 
  -1   5  10      173.56      229.45     40.89 o 
   1   5  10       46.30       42.71     33.08 o 
   3   5  10       40.45       94.18    135.85 o 
   5   5  10       16.13      103.42     71.73 o 
 -22   6  10       64.74      -80.33     89.48 o 
 -20   6  10       96.02      106.24     86.65 o 
 -18   6  10      181.49      148.25     67.05 o 
 -16   6  10       21.09      -17.20     32.66 o 
 -14   6  10      413.68      575.17     62.70 o 
 -12   6  10      265.92      266.04     48.98 o 
 -10   6  10      906.95      886.64     62.66 o 
  -8   6  10     2087.24     2123.71     89.80 o 
  -6   6  10      612.84      703.97     45.64 o 
  -4   6  10        1.62        7.08     41.36 o 
  -2   6  10       44.93      106.36     60.19 o 
   0   6  10        0.01       28.15     78.15 o 
   2   6  10        3.95       26.73     42.55 o 
 -11   7  10      316.38      254.71     65.53 o 
  -9   7  10      119.63      -19.59     78.59 o 
  -7   7  10      336.07      334.06     47.16 o 
  -5   7  10      271.85      301.74     61.37 o 
  -3   7  10       96.54      118.48     59.89 o 
 -29   1  11       11.20      -10.89     50.29 o 
 -27   1  11      128.96      196.84     34.09 o 
 -25   1  11      123.32      111.25     32.44 o 
 -23   1  11     4265.42     4450.78    298.58 o 
 -21   1  11      320.33      365.96     39.19 o 
 -19   1  11      499.88      431.05     38.75 o 
 -17   1  11      952.77      899.98     39.19 o 
 -15   1  11     1743.25     1767.30     62.70 o 
 -13   1  11     1041.78      998.12     54.21 o 
 -11   1  11       22.78        0.73     13.76 o 
  -9   1  11      473.02      494.15     35.49 o 
  -7   1  11      256.53      192.69     20.80 o 
  -5   1  11     2586.00     2642.74     80.56 o 
  -3   1  11       60.25       62.29     19.37 o 
  -1   1  11     3296.24     3444.31     95.87 o 
   1   1  11      536.15      498.47     61.17 o 
   3   1  11      183.37      146.22     29.27 o 
   5   1  11      248.65      305.13     44.62 o 
   7   1  11       23.07       69.33     39.55 o 
   9   1  11       23.90      -42.30     57.23 o 
 -30   2  11      447.96      512.03     80.33 o 
 -28   2  11      147.72      159.72     37.17 o 
 -26   2  11        8.22        5.45     27.71 o 
 -24   2  11        5.94       15.20     31.57 o 
 -22   2  11      422.35      441.86     58.02 o 
 -20   2  11     4089.73     4317.29    177.64 o 
 -18   2  11     3000.06     2909.14    145.86 o 
 -16   2  11      373.61      373.14     45.06 o 
 -14   2  11      753.59      699.91     39.40 o 
 -12   2  11     2395.26     2022.75    108.09 o 
 -10   2  11      883.49      801.96     61.72 o 
  -8   2  11     1494.39     1509.35     56.71 o 
  -6   2  11     6243.74     6117.47    154.63 o 
  -4   2  11     4301.74     4340.15    204.53 o 
  -2   2  11        1.16       26.06     28.30 o 
   0   2  11      232.66      248.34     32.86 o 
   2   2  11     1619.23     1724.44     63.04 o 
   4   2  11       68.61       25.25     34.41 o 
   6   2  11        1.38      -41.54     72.82 o 
   8   2  11       46.27       88.87     67.60 o 
 -29   3  11       82.08       52.25     63.35 o 
 -27   3  11        1.14      -36.20     36.20 o 
 -25   3  11      286.86      210.85     56.93 o 
 -23   3  11       40.24       18.49     32.15 o 
 -21   3  11      970.25      981.32     59.80 o 
 -19   3  11       35.55       32.44     26.12 o 
 -17   3  11      242.33      185.70     43.32 o 
 -15   3  11       49.67       47.68     39.40 o 
 -13   3  11      167.17      173.90     11.72 o 
 -11   3  11     1797.54     1782.86     48.09 o 
  -9   3  11      266.33      224.30     42.34 o 
  -7   3  11      236.46      260.70     23.40 o 
  -5   3  11        0.85      -17.72     17.72 o 
  -3   3  11       35.86       16.58     34.83 o 
  -1   3  11        0.11       19.38     29.44 o 
   1   3  11      226.31      262.11     38.80 o 
   3   3  11      836.12      759.76     53.64 o 
   5   3  11      685.39      728.02    145.86 o 
   7   3  11        2.66       53.37     79.46 o 
 -26   4  11      820.16      815.87    145.32 o 
 -24   4  11        4.18       -8.85     40.17 o 
 -22   4  11     2244.31     2474.36    247.31 o 
 -20   4  11     3570.44     4016.39    185.92 o 
 -18   4  11     2032.22     1956.48    156.74 o 
 -16   4  11       93.22       45.72     41.58 o 
 -14   4  11     7128.83     6944.23    202.24 o 
 -12   4  11     4478.19     4454.35    306.63 o 
 -10   4  11        0.17       24.05     21.77 o 
  -8   4  11     1472.09     1535.16     57.12 o 
  -6   4  11     2213.67     2263.50     75.54 o 
  -4   4  11     4038.79     4122.29    102.47 o 
  -2   4  11     1138.62     1114.47     48.45 o 
   0   4  11     1236.92     1285.29     64.22 o 
   2   4  11     1769.38     1822.96    141.51 o 
   4   4  11     1152.66     1221.36    127.57 o 
   6   4  11       12.02      -17.58    129.42 o 
 -25   5  11       54.77       28.30     78.37 o 
 -23   5  11      238.25       99.71     82.94 o 
 -21   5  11       92.04      104.50     47.60 o 
 -19   5  11      106.49       54.43     56.38 o 
 -17   5  11      102.84       91.43     21.33 o 
 -15   5  11       95.79      104.50     25.69 o 
 -13   5  11      146.03      147.49     34.72 o 
 -11   5  11        2.22       21.23     53.34 o 
  -9   5  11      146.37      180.62     44.63 o 
  -7   5  11      104.29       92.75     27.32 o 
  -5   5  11        1.88        3.37     29.65 o 
  -3   5  11      468.10      609.93     46.83 o 
  -1   5  11       45.47       68.14     70.86 o 
   1   5  11      335.30      343.29    102.75 o 
   3   5  11      277.01      159.10     54.50 o 
 -20   6  11     2182.01     2172.66    191.36 o 
 -12   6  11     1443.98     1324.49    112.12 o 
 -10   6  11     1030.09     1018.81     57.14 o 
  -8   6  11       73.63      101.45     58.67 o 
  -6   6  11     2860.22     3057.64    121.13 o 
  -4   6  11     1123.12     1143.21     84.65 o 
  -2   6  11        3.52       48.92     37.19 o 
   0   6  11      379.04      266.13    120.39 o 
 -11   7  11       23.18      106.24     67.27 o 
  -9   7  11      135.10      218.94    113.31 o 
 -26   0  12      182.14      122.35     21.77 o 
 -24   0  12      120.06      150.65     11.54 o 
 -18   0  12     1522.53     1488.86     46.81 o 
 -16   0  12     1182.12     1094.38     37.01 o 
 -14   0  12     2376.25     2501.82     79.24 o 
 -12   0  12        5.23       23.95     15.02 o 
 -10   0  12        0.52      -25.69     25.69 o 
  -8   0  12       36.43      -28.30     28.30 o 
  -6   0  12      142.24      176.77     30.91 o 
  -4   0  12     1013.61     1156.86     60.30 o 
  -2   0  12     6910.49     7298.65    247.09 o 
   0   0  12      142.98      109.29     40.93 o 
   2   0  12      746.05      765.44     62.04 o 
   4   0  12     1490.15     1379.35    138.68 o 
   6   0  12      181.73      156.31     78.15 o 
   8   0  12      290.07      217.48     75.76 o 
 -27   1  12     2487.66     2675.78    157.40 o 
 -25   1  12      495.59      454.56     51.81 o 
 -23   1  12     1204.32     1128.56     78.37 o 
 -21   1  12     6311.37     6944.23    303.26 o 
 -19   1  12     8129.19     8397.38    230.98 o 
 -17   1  12      873.77      905.64     39.40 o 
 -15   1  12     1644.70     1317.74     54.21 o 
 -13   1  12     4135.09     3897.38    104.71 o 
 -11   1  12     4843.29     4905.60    118.51 o 
  -9   1  12       46.65       56.05     32.44 o 
  -7   1  12     6478.81     6987.41    183.25 o 
  -5   1  12    12886.53    13437.44    340.49 o 
  -3   1  12     5839.30     6347.45    152.13 o 
  -1   1  12     2889.89     3087.98     95.36 o 
   1   1  12      108.87      160.80     28.21 o 
   3   1  12     1813.60     1958.36    133.45 o 
   5   1  12     1245.69     1466.27    206.16 o 
   7   1  12       34.21      -37.10     47.04 o 
 -28   2  12      144.02      113.20     45.72 o 
 -26   2  12       14.47       22.52     51.05 o 
 -24   2  12        0.15        0.12     22.54 o 
 -22   2  12        1.23      -17.20     36.79 o 
 -20   2  12     1739.24     1759.46     94.05 o 
 -18   2  12      133.83      104.50     30.48 o 
 -16   2  12     2192.15     1931.88     77.94 o 
 -14   2  12     1406.76     1572.89     66.62 o 
 -12   2  12       46.54       46.87     10.89 o 
 -10   2  12     1709.23     1663.09    166.98 o 
  -8   2  12      145.04      111.60     20.79 o 
  -6   2  12     2181.08     2366.01     83.90 o 
  -4   2  12     3671.48     3819.83    117.26 o 
  -2   2  12      252.79      225.35     33.03 o 
   0   2  12        4.24        0.90     46.81 o 
   2   2  12      345.84      343.99     41.07 o 
   4   2  12      471.88      557.04     69.04 o 
   6   2  12       33.55       21.70     53.90 o 
 -29   3  12      154.98      109.29     80.98 o 
 -27   3  12     1424.51     1463.53    144.01 o 
 -25   3  12      782.13      945.26    100.58 o 
 -23   3  12      394.57      389.78     44.85 o 
 -21   3  12     1995.09     2287.17    138.46 o 
 -19   3  12      503.25      454.56     55.73 o 
 -17   3  12      923.47     1063.69     88.17 o 
 -15   3  12        6.94       10.89     26.34 o 
 -13   3  12     4685.77     4460.28     96.80 o 
 -11   3  12     1960.46     2049.26     53.10 o 
  -9   3  12       86.20      132.00     28.30 o 
  -7   3  12     1315.15     1253.94     44.04 o 
  -5   3  12     3212.43     3722.93    111.93 o 
  -3   3  12     5150.94     5671.05    286.28 o 
  -1   3  12        7.85      -30.04     30.04 o 
   1   3  12      109.28       90.18     37.53 o 
   3   3  12      464.10      455.91     86.10 o 
   5   3  12      344.42      299.54     58.17 o 
 -26   4  12      147.81      122.56     47.17 o 
 -24   4  12      255.79      253.26     76.52 o 
 -22   4  12     1055.13     1065.65     75.25 o 
 -20   4  12      323.80      296.51     59.43 o 
 -18   4  12      458.33      384.02     56.60 o 
 -16   4  12       36.88       60.74     52.25 o 
 -14   4  12     1741.31     1587.69     55.73 o 
 -12   4  12      572.78      579.64     44.30 o 
 -10   4  12      835.24      783.47     35.54 o 
  -8   4  12      893.02     1039.60     52.03 o 
  -6   4  12        0.76       -1.87     23.48 o 
  -4   4  12      243.64      215.45     38.42 o 
  -2   4  12      167.80      115.16     46.15 o 
   0   4  12      100.62       82.43     36.23 o 
   2   4  12      456.35      418.95     59.94 o 
   4   4  12      114.48      203.65     54.97 o 
 -23   5  12      660.11      618.49    106.67 o 
 -21   5  12       25.07       15.46     41.80 o 
 -19   5  12     1040.10      834.23     91.65 o 
 -17   5  12        7.57       58.56     41.36 o 
 -15   5  12      540.05      505.72     77.72 o 
 -13   5  12       20.82       15.48     20.95 o 
 -11   5  12       93.74       91.81     22.47 o 
  -9   5  12      239.45      226.47     29.24 o 
  -7   5  12        0.19      -28.28     28.28 o 
  -5   5  12      423.09      378.97     40.23 o 
  -3   5  12      152.27       91.07     54.43 o 
  -1   5  12       79.08       67.14     41.73 o 
   1   5  12       87.47       91.39     56.80 o 
 -12   6  12        4.44      -28.82     33.63 o 
 -10   6  12      161.53      182.44     63.46 o 
  -8   6  12      343.53      270.77    107.22 o 
  -6   6  12        8.54        9.35     49.92 o 
  -4   6  12       55.77      118.30     58.37 o 
 -25   1  13      182.61      130.62     33.09 o 
 -23   1  13      221.11      183.09     21.55 o 
 -21   1  13      815.78      861.23     43.76 o 
 -19   1  13      160.45      132.80     17.20 o 
 -17   1  13     1845.44     1751.62     66.40 o 
 -15   1  13     1447.59     1305.71     33.63 o 
 -13   1  13     3821.19     3838.51    105.79 o 
 -11   1  13        0.72       12.77     17.76 o 
  -9   1  13      361.57      358.15     28.02 o 
  -7   1  13      415.62      351.49     31.02 o 
  -5   1  13      955.29      814.20     89.69 o 
  -3   1  13     1380.78     1506.45     60.13 o 
  -1   1  13      561.05      483.05     39.16 o 
   1   1  13       32.39       19.00     32.26 o 
   3   1  13       10.85       -1.94     51.25 o 
   5   1  13       54.03      -24.11     55.52 o 
 -26   2  13       48.39      -19.59     43.32 o 
 -24   2  13      361.21      474.81     57.04 o 
 -22   2  13      287.79      274.30     43.32 o 
 -20   2  13      955.63      877.77     47.02 o 
 -18   2  13     1959.34     1989.57     83.16 o 
 -16   2  13       12.71       41.36     21.55 o 
 -14   2  13     1453.65     1382.72     42.85 o 
 -12   2  13      553.91      417.59     29.06 o 
 -10   2  13      699.30      608.91     30.62 o 
  -8   2  13       85.60       62.59     22.05 o 
  -6   2  13      356.58      334.44     31.02 o 
  -4   2  13     1308.53     1309.41     56.73 o 
  -2   2  13      627.41      677.44     48.95 o 
   0   2  13       73.96       61.11     31.77 o 
   2   2  13      868.78      983.11     88.60 o 
   4   2  13      349.53      363.87     64.83 o 
 -27   3  13      121.66      205.07     76.20 o 
 -25   3  13       62.61       80.33     54.43 o 
 -23   3  13       45.64       21.77     41.36 o 
 -21   3  13        0.05      -37.23     37.23 o 
 -19   3  13     2024.58     2002.20    146.08 o 
 -17   3  13     1197.92     1166.44     60.52 o 
 -15   3  13       39.96       15.46     26.34 o 
 -13   3  13       94.05       85.40     12.99 o 
 -11   3  13      690.83      685.26     31.60 o 
  -9   3  13      266.18      274.96     26.44 o 
  -7   3  13        2.34      -12.29     28.19 o 
  -5   3  13     1879.29     1983.62     85.77 o 
  -3   3  13      887.51      851.46     51.86 o 
  -1   3  13      738.95      721.57     53.30 o 
   1   3  13      199.48       69.28     52.10 o 
   3   3  13      208.54      140.88     79.57 o 
 -26   4  13     1941.38     2327.66    189.18 o 
 -24   4  13      662.71      533.37     81.86 o 
 -22   4  13      302.39      210.52     63.57 o 
 -20   4  13      955.91      815.29     85.34 o 
 -18   4  13     1169.52     1160.13    120.82 o 
 -16   4  13      689.38      656.15     50.29 o 
 -14   4  13       68.54       50.03     19.38 o 
 -12   4  13     2516.71     2784.50     72.84 o 
 -10   4  13     2213.95     2440.57     71.18 o 
  -8   4  13      150.84      153.41     25.38 o 
  -6   4  13      949.63     1085.12     67.05 o 
  -4   4  13     2548.59     2721.59    120.17 o 
  -2   4  13      379.17      331.62    151.96 o 
   0   4  13      131.58      106.99     51.49 o 
 -21   5  13        6.44       -6.53     41.36 o 
 -19   5  13      178.07      122.35     50.51 o 
 -17   5  13      331.29      192.01     54.21 o 
 -15   5  13      114.82       52.25     35.05 o 
 -13   5  13      448.18      485.52     73.80 o 
 -11   5  13      404.05      397.56     64.11 o 
  -9   5  13      166.95      118.29     33.79 o 
  -7   5  13        1.13       -5.92     36.08 o 
  -5   5  13       74.17      111.07     45.39 o 
  -3   5  13      670.47      561.25     73.27 o 
 -14   6  13      127.71      209.21     71.62 o 
 -12   6  13     1241.69     1304.25    134.76 o 
 -10   6  13      813.45      845.26    149.89 o 
  -8   6  13       67.65       52.88     58.67 o 
 -18   0  14     1101.95     1314.26     47.46 o 
 -16   0  14     1389.33     1331.24     57.91 o 
 -14   0  14      247.05      312.62     26.34 o 
 -12   0  14     2332.82     2291.74    116.25 o 
 -10   0  14     1817.22     2138.04    116.47 o 
  -8   0  14      448.28      460.66     60.09 o 
  -6   0  14       21.13        4.35     35.05 o 
  -4   0  14      766.98      815.29     64.00 o 
  -2   0  14     2492.93     2212.06    105.37 o 
   0   0  14       70.16      143.68     71.62 o 
   2   0  14      206.04      259.06     64.66 o 
 -25   1  14     2628.72     2534.48    122.13 o 
 -23   1  14     1848.27     2006.33     75.32 o 
 -21   1  14       67.02       36.79     17.63 o 
 -19   1  14      327.04      289.98     25.47 o 
 -17   1  14     1031.09     1150.55     57.04 o 
 -15   1  14      160.26       95.14     12.28 o 
 -13   1  14     3596.63     3418.85     96.97 o 
 -11   1  14     5939.19     5754.90    278.44 o 
  -9   1  14     1697.31     1727.65     63.15 o 
  -7   1  14       34.44       33.95     32.28 o 
  -5   1  14      277.14      300.25     35.56 o 
  -3   1  14      917.07      931.52     56.82 o 
  -1   1  14      641.59      570.87     52.90 o 
   1   1  14        0.17       25.09     50.02 o 
   3   1  14      508.20      464.16    110.48 o 
 -24   2  14       16.51       39.19     32.66 o 
 -22   2  14       69.93       84.47     23.95 o 
 -20   2  14       77.68       67.49     21.55 o 
 -18   2  14      875.22      936.77     60.09 o 
 -16   2  14      499.35      454.56     37.88 o 
 -14   2  14        7.43       31.62     14.62 o 
 -12   2  14       24.15       11.27     33.74 o 
 -10   2  14     1322.56     1331.95     49.96 o 
  -8   2  14     1611.09     1853.07     70.34 o 
  -6   2  14       57.17        0.90     34.61 o 
  -4   2  14     1407.99     1223.51    188.86 o 
  -2   2  14      478.98      497.29     70.97 o 
   0   2  14       46.39       65.95     40.58 o 
   2   2  14      348.50      356.62     68.27 o 
 -23   3  14      236.49      180.47     47.68 o 
 -21   3  14       85.14       78.59     47.89 o 
 -19   3  14     1348.13     1372.39     69.23 o 
 -17   3  14      317.18      268.21     36.57 o 
 -15   3  14       15.27        6.53     28.52 o 
 -13   3  14      367.90      393.48     42.89 o 
 -11   3  14     1380.15     1456.87     46.33 o 
  -9   3  14     2083.51     2026.81     82.62 o 
  -7   3  14       85.44       95.51     24.94 o 
  -5   3  14      942.58      948.73     59.54 o 
  -3   3  14      866.54      765.79     60.85 o 
  -1   3  14      270.91      203.10    150.00 o 
 -24   4  14       76.44       76.20     56.17 o 
 -22   4  14      280.90      269.73     67.49 o 
 -20   4  14       87.41        6.53     52.47 o 
 -18   4  14      111.87       67.49     36.79 o 
 -16   4  14      418.60      378.58     50.94 o 
 -14   4  14      394.20      333.06     27.58 o 
 -12   4  14      723.14      668.08     73.80 o 
 -10   4  14        0.06       15.37     59.76 o 
  -8   4  14      105.59      107.68     46.91 o 
  -6   4  14       38.89       73.37     33.09 o 
  -4   4  14       52.72       19.73     40.06 o 
  -2   4  14        1.00       -8.06     53.74 o 
 -17   5  14      151.56       41.36     58.78 o 
 -15   5  14      189.64      254.71     58.13 o 
 -13   5  14        3.09      -32.44     43.54 o 
 -11   5  14      217.88      261.02     43.55 o 
  -9   5  14      137.74      268.86     53.25 o 
  -7   5  14       35.88       15.75     61.83 o 
 -23   1  15        0.01       -2.18     19.81 o 
 -21   1  15      222.61      202.46     23.95 o 
 -19   1  15       35.36       30.26     21.55 o 
 -17   1  15       16.51       23.95     21.99 o 
 -15   1  15      685.78      708.63     33.74 o 
 -13   1  15     1192.58     1271.01     51.68 o 
 -11   1  15      289.70      328.13     33.95 o 
  -9   1  15      203.67      127.67     28.20 o 
  -7   1  15       21.65       18.87     28.24 o 
  -5   1  15       84.03       87.05     37.12 o 
  -3   1  15       33.60       20.69     34.89 o 
  -1   1  15       29.43       40.83     84.90 o 
 -24   2  15      427.66      319.37     48.33 o 
 -22   2  15       94.86       88.82     28.08 o 
 -20   2  15        0.14       62.92     23.73 o 
 -18   2  15      185.18      126.48     32.44 o 
 -16   2  15      277.80      302.82     37.44 o 
 -14   2  15      460.58      563.47     44.96 o 
 -12   2  15      124.49      129.70     45.83 o 
 -10   2  15      631.20      635.06     34.73 o 
  -8   2  15      343.58      367.38     35.29 o 
  -6   2  15        5.95       41.34     31.64 o 
  -4   2  15       63.11       13.74     20.68 o 
  -2   2  15      343.78      380.01     86.75 o 
 -23   3  15      222.62      237.08     50.29 o 
 -21   3  15      309.70      195.93     35.27 o 
 -19   3  15      105.23      130.62     33.09 o 
 -17   3  15      489.07      685.11     53.77 o 
 -15   3  15       27.16       58.56     35.05 o 
 -13   3  15       11.10       -7.57     20.08 o 
 -11   3  15     1166.55     1230.47     52.57 o 
  -9   3  15     1611.31     1888.48    100.47 o 
  -7   3  15      465.98      473.01     45.19 o 
  -5   3  15       23.30        9.41     36.14 o 
  -3   3  15      621.74      631.46     70.04 o 
 -22   4  15      880.34      791.56     68.36 o 
 -20   4  15        7.76       -4.35     39.40 o 
 -18   4  15     1623.22     1561.79     88.60 o 
 -16   4  15      166.64      210.52     47.46 o 
 -14   4  15        7.48       12.84     38.97 o 
 -12   4  15        7.00      -32.87     32.87 o 
 -10   4  15      244.15      180.59     40.06 o 
  -8   4  15     1254.94     1312.91     82.17 o 
  -6   4  15       68.13      100.85     49.69 o 
 -17   5  15      709.71      520.52     80.98 o 
 -15   5  15      356.51      304.56     78.15 o 
 -13   5  15       56.36       41.36     67.27 o 
 -18   0  16      540.46      609.13     34.61 o 
 -16   0  16      697.41      763.04     41.15 o 
 -14   0  16        1.66      -28.30     28.30 o 
 -12   0  16       12.45       78.59     43.76 o 
 -10   0  16      237.83      126.48     56.60 o 
  -8   0  16      879.18      775.89     85.77 o 
  -6   0  16      694.24      836.84     67.49 o 
  -4   0  16      154.50      115.16     74.02 o 
 -21   1  16      490.64      593.24     52.25 o 
 -19   1  16       28.84       60.74     23.95 o 
 -17   1  16      811.24      841.91     33.09 o 
 -15   1  16     1571.32     1818.51     61.50 o 
 -13   1  16        0.49       24.71     28.41 o 
 -11   1  16      627.79      745.23     56.53 o 
  -9   1  16      523.59      629.96     87.73 o 
  -7   1  16        1.00      -48.52     54.21 o 
  -5   1  16       15.10      -13.86     64.11 o 
  -3   1  16       18.51       32.44     75.98 o 
 -22   2  16      285.41      269.73     45.93 o 
 -20   2  16        0.10       39.19     35.05 o 
 -18   2  16       54.53       21.77     28.30 o 
 -16   2  16      345.22      350.06     41.80 o 
 -14   2  16     1490.26     1907.85     77.13 o 
 -12   2  16       88.56      124.54     28.95 o 
 -10   2  16      611.26      609.82     39.62 o 
  -8   2  16      868.82      885.23     54.41 o 
  -6   2  16       59.80       49.25     34.51 o 
  -4   2  16       43.16      -34.61     67.49 o 
 -23   3  16      276.34      302.82     64.87 o 
 -21   3  16      289.28      202.46     51.81 o 
 -19   3  16       44.03      109.29     37.01 o 
 -17   3  16      504.42      391.43     47.89 o 
 -15   3  16        3.28       19.59     30.70 o 
 -13   3  16        5.06       47.68     41.15 o 
 -11   3  16       42.08       20.33     79.46 o 
  -9   3  16      463.59      564.08     59.95 o 
  -7   3  16      958.18     1199.94    154.89 o 
 -20   4  16       72.23        4.35     52.47 o 
 -18   4  16      142.83      104.50     37.23 o 
 -16   4  16     1354.49     1263.97     82.94 o 
 -14   4  16      462.04      577.34     89.69 o 
 -12   4  16        5.80      -15.46     65.53 o 
 -19   1  17       39.35      -28.30     28.30 o 
 -17   1  17      475.06      293.24     49.64 o 
 -15   1  17       29.95      -15.46     39.40 o 
 -13   1  17       24.16      -28.92     28.92 o 
 -11   1  17        2.25       41.87     36.07 o 
  -9   1  17       32.63       51.69     40.85 o 
  -7   1  17      310.34      224.23     71.19 o 
 -20   2  17        1.19       12.84     36.79 o 
 -18   2  17       22.99       97.75     47.89 o 
 -16   2  17       34.59      -47.68     47.68 o 
 -14   2  17      160.35       99.71     39.19 o 
 -12   2  17      606.67      537.72     62.70 o 
 -10   2  17      159.94      152.42     41.36 o 
 -19   3  17       21.14       34.61     47.68 o 
 -17   3  17       40.54      120.17     65.53 o 
 -15   3  17      360.49      250.14     67.92 o 
 -13   3  17      458.57      516.39     91.22 o 
 -15   1  18      583.29      604.56     73.37 o 
                                                 
